# Supplementary material for: Novel signals of adaptive genetic variation in northwestern Atlantic cod revealed by whole‐genome sequencing
Source: Evol Appl. 2019 Sep 13;12(10):1971–87. doi: 10.1111/eva.12861 (PMC6824067; doi:10.1111/eva.12861)
Supplement: Supplementary file 2 [file EVA-12-1971-s002.xlsx]

## Sheet: SpringSpawners - WinterSpawners
Chr	WindowCentre	NumSNPs	Fst	Name	Ontology_term	Note	Dbxref
3	25792501	265	0.041557
4	10657501	141	0.0346	GAMO_00001244	NA	Protein of unknown function
4	10657501	141	0.0346	GAMO_00001245	GO:0004672,GO:0004674,GO:0004675,GO:0004702,GO:0005024,GO:0005524,GO:0006468,GO:0007178,GO:0016020,GO:0016772	Similar to ACVR2A: Activin receptor type-2A (Gallus gallus)	Gene3D:G3DSA:1.10.510.10,Gene3D:G3DSA:2.10.60.10,Gene3D:G3DSA:3.30.200.20,InterPro:IPR000333,InterPro:IPR000472,InterPro:IPR000719,InterPro:IPR002290,InterPro:IPR008271,InterPro:IPR011009,PANTHER:PTHR23255,PANTHER:PTHR23255:SF64,PRINTS:PR00653,Pfam:PF00069,Pfam:PF01064,ProSitePatterns:PS00108,ProSiteProfiles:PS50011,SMART:SM00220,SUPERFAMILY:SSF56112,SUPERFAMILY:SSF57302
4	30217501	6	0.040994	GAMO_00003631	GO:0003950,GO:0008270,GO:0046872	Similar to PARP12: Poly [ADP-ribose] polymerase 12 (Homo sapiens)	Gene3D:G3DSA:3.90.228.10,InterPro:IPR000571,InterPro:IPR004170,InterPro:IPR012317,InterPro:IPR018123,PANTHER:PTHR14453,PANTHER:PTHR14453:SF15,Pfam:PF00644,Pfam:PF02825,ProSiteProfiles:PS50103,ProSiteProfiles:PS50918,ProSiteProfiles:PS51059,SMART:SM00678,SUPERFAMILY:SSF117839,SUPERFAMILY:SSF56399
4	30217501	6	0.040994	GAMO_00003633	GO:0003950,GO:0008270	Similar to PARP12: Poly [ADP-ribose] polymerase 12 (Homo sapiens)	Gene3D:G3DSA:3.90.228.10,InterPro:IPR004170,InterPro:IPR012317,InterPro:IPR018123,PANTHER:PTHR14453,PANTHER:PTHR14453:SF15,Pfam:PF00644,Pfam:PF02825,ProSiteProfiles:PS50918,ProSiteProfiles:PS51059,SMART:SM00678,SUPERFAMILY:SSF117839,SUPERFAMILY:SSF56399
5	21667501	151	0.034831	GAMO_00056585		Similar to EAPP: E2F-associated phosphoprotein (Homo sapiens)	Coils:Coil,InterPro:IPR019370,PANTHER:PTHR15967,Pfam:PF10238
5	21667501	151	0.034831	GAMO_00056586		Similar to sptssa: Serine palmitoyltransferase small subunit A (Danio rerio)	InterPro:IPR024512,Pfam:PF11779
6	1657501	92	0.044182	GAMO_00040641		Similar to Parp8: Poly [ADP-ribose] polymerase 8 (Mus musculus)	PANTHER:PTHR21328,PANTHER:PTHR21328:SF3
8	2272501	11	0.051825	GAMO_00030600		Similar to NLRC3: Protein NLRC3 (Homo sapiens)	Coils:Coil,Gene3D:G3DSA:3.80.10.10,InterPro:IPR003590,InterPro:IPR006574,InterPro:IPR008985,InterPro:IPR029495,PANTHER:PTHR24106,PANTHER:PTHR24106:SF58,Pfam:PF05729,Pfam:PF13516,Pfam:PF13765,Pfam:PF14484,SMART:SM00368,SMART:SM00589,SUPERFAMILY:SSF49899,SUPERFAMILY:SSF52047
9	517501	55	0.039435
9	6457501	301	0.041574	GAMO_00044646		Protein of unknown function	PANTHER:PTHR17609,PANTHER:PTHR17609:SF1
9	6457501	301	0.041574	GAMO_00044648	GO:0004347,GO:0006094,GO:0006096	Similar to GPI: Glucose-6-phosphate isomerase (Homo sapiens)	Gene3D:G3DSA:1.10.1390.10,Gene3D:G3DSA:3.40.50.10490,Hamap:MF_00473,InterPro:IPR001672,InterPro:IPR018189,InterPro:IPR023096,PANTHER:PTHR11469,PANTHER:PTHR11469:SF5,PRINTS:PR00662,Pfam:PF00342,ProSitePatterns:PS00174,ProSitePatterns:PS00765,ProSiteProfiles:PS51463,SUPERFAMILY:SSF53697
9	6457501	301	0.041574	GAMO_00044649	GO:0008152,GO:0016491	Similar to Hsd17b2: Estradiol 17-beta-dehydrogenase 2 (Mus musculus)	Gene3D:G3DSA:3.40.50.720,InterPro:IPR002198,InterPro:IPR002347,InterPro:IPR016040,InterPro:IPR020904,PANTHER:PTHR24316,PANTHER:PTHR24316:SF35,PRINTS:PR00080,PRINTS:PR00081,Pfam:PF00106,ProSitePatterns:PS00061,SUPERFAMILY:SSF51735
9	6457501	301	0.041574	GAMO_00044650		Similar to Mphosph6: M-phase phosphoprotein 6 (Mus musculus)	InterPro:IPR019324,PANTHER:PTHR13582,Pfam:PF10175
9	6472501	329	0.067184	GAMO_00044648	GO:0004347,GO:0006094,GO:0006096	Similar to GPI: Glucose-6-phosphate isomerase (Homo sapiens)	Gene3D:G3DSA:1.10.1390.10,Gene3D:G3DSA:3.40.50.10490,Hamap:MF_00473,InterPro:IPR001672,InterPro:IPR018189,InterPro:IPR023096,PANTHER:PTHR11469,PANTHER:PTHR11469:SF5,PRINTS:PR00662,Pfam:PF00342,ProSitePatterns:PS00174,ProSitePatterns:PS00765,ProSiteProfiles:PS51463,SUPERFAMILY:SSF53697
9	6472501	329	0.067184	GAMO_00044649	GO:0008152,GO:0016491	Similar to Hsd17b2: Estradiol 17-beta-dehydrogenase 2 (Mus musculus)	Gene3D:G3DSA:3.40.50.720,InterPro:IPR002198,InterPro:IPR002347,InterPro:IPR016040,InterPro:IPR020904,PANTHER:PTHR24316,PANTHER:PTHR24316:SF35,PRINTS:PR00080,PRINTS:PR00081,Pfam:PF00106,ProSitePatterns:PS00061,SUPERFAMILY:SSF51735
9	6472501	329	0.067184	GAMO_00044650		Similar to Mphosph6: M-phase phosphoprotein 6 (Mus musculus)	InterPro:IPR019324,PANTHER:PTHR13582,Pfam:PF10175
9	6487501	257	0.068498	GAMO_00044650		Similar to Mphosph6: M-phase phosphoprotein 6 (Mus musculus)	InterPro:IPR019324,PANTHER:PTHR13582,Pfam:PF10175
9	6487501	257	0.068498	GAMO_00044652	GO:0000976,GO:0003677,GO:0003700,GO:0005634,GO:0006355,GO:0043565	Similar to dbx1a: Homeobox protein DBX1-A (Danio rerio)	Gene3D:G3DSA:1.10.10.60,InterPro:IPR000047,InterPro:IPR001356,InterPro:IPR009057,InterPro:IPR017970,InterPro:IPR020479,PANTHER:PTHR24331,PANTHER:PTHR24331:SF6,PRINTS:PR00024,PRINTS:PR00031,Pfam:PF00046,ProSitePatterns:PS00027,ProSiteProfiles:PS50071,SMART:SM00389,SUPERFAMILY:SSF46689
10	10177501	7	0.044682	GAMO_00048372	GO:0046983	Similar to atoh8: Protein atonal homolog 8 (Danio rerio)	Gene3D:G3DSA:4.10.280.10,InterPro:IPR011598,PANTHER:PTHR19290,PANTHER:PTHR19290:SF8,Pfam:PF00010,ProSiteProfiles:PS50888,SMART:SM00353,SUPERFAMILY:SSF47459
12	15292501	25	0.041342
12	15307501	72	0.040151
12	26227501	17	0.035975
16	3532501	15	0.054894
16	21247501	112	0.049715	GAMO_00010473	GO:0004930,GO:0007186,GO:0016021	Similar to Casr: Extracellular calcium-sensing receptor (Rattus norvegicus)	Gene3D:G3DSA:3.40.50.2300,InterPro:IPR001828,InterPro:IPR004073,InterPro:IPR011500,InterPro:IPR017978,InterPro:IPR028082,PANTHER:PTHR24061,PANTHER:PTHR24061:SF412,PRINTS:PR01535,Pfam:PF00003,Pfam:PF01094,Pfam:PF07562,ProSiteProfiles:PS50259,SUPERFAMILY:SSF53822
16	21247501	112	0.049715	GAMO_00010474	GO:0004930,GO:0007186,GO:0016021	Similar to Vmn2r1: Vomeronasal type-2 receptor 1 (Mus musculus)	Gene3D:G3DSA:3.40.50.2300,InterPro:IPR000337,InterPro:IPR001828,InterPro:IPR028082,PANTHER:PTHR24061,PANTHER:PTHR24061:SF412,PRINTS:PR00248,Pfam:PF01094,SUPERFAMILY:SSF53822
16	21262501	77	0.050395	GAMO_00010473	GO:0004930,GO:0007186,GO:0016021	Similar to Casr: Extracellular calcium-sensing receptor (Rattus norvegicus)	Gene3D:G3DSA:3.40.50.2300,InterPro:IPR001828,InterPro:IPR004073,InterPro:IPR011500,InterPro:IPR017978,InterPro:IPR028082,PANTHER:PTHR24061,PANTHER:PTHR24061:SF412,PRINTS:PR01535,Pfam:PF00003,Pfam:PF01094,Pfam:PF07562,ProSiteProfiles:PS50259,SUPERFAMILY:SSF53822
16	21262501	77	0.050395	GAMO_00010474	GO:0004930,GO:0007186,GO:0016021	Similar to Vmn2r1: Vomeronasal type-2 receptor 1 (Mus musculus)	Gene3D:G3DSA:3.40.50.2300,InterPro:IPR000337,InterPro:IPR001828,InterPro:IPR028082,PANTHER:PTHR24061,PANTHER:PTHR24061:SF412,PRINTS:PR00248,Pfam:PF01094,SUPERFAMILY:SSF53822
16	21262501	77	0.050395	GAMO_00010476	GO:0004930,GO:0007186,GO:0016021	Similar to Vmn2r26: Vomeronasal type-2 receptor 26 (Mus musculus)	Gene3D:G3DSA:3.40.50.2300,InterPro:IPR000337,InterPro:IPR001828,InterPro:IPR011500,InterPro:IPR017978,InterPro:IPR028082,PANTHER:PTHR24061,PANTHER:PTHR24061:SF412,PRINTS:PR00248,Pfam:PF00003,Pfam:PF01094,Pfam:PF07562,ProSiteProfiles:PS50259,SUPERFAMILY:SSF53822
16	21262501	77	0.050395	GAMO_00010477	GO:0004930,GO:0007186,GO:0016021	Similar to Casr: Extracellular calcium-sensing receptor (Rattus norvegicus)	Gene3D:G3DSA:3.40.50.2300,InterPro:IPR000337,InterPro:IPR001828,InterPro:IPR028082,PANTHER:PTHR24061,PANTHER:PTHR24061:SF412,PRINTS:PR00248,Pfam:PF01094,SUPERFAMILY:SSF53822
17	5557501	23	0.039247
18	17062501	214	0.14873	GAMO_00065776	GO:0004930,GO:0004963,GO:0007186,GO:0016021,GO:0016500	Similar to FSHR: Follicle-stimulating hormone receptor (Cairina moschata)	Gene3D:G3DSA:1.20.1070.10,InterPro:IPR000276,InterPro:IPR002131,InterPro:IPR002272,InterPro:IPR017452,PANTHER:PTHR24372,PANTHER:PTHR24372:SF5,PRINTS:PR00237,PRINTS:PR00373,Pfam:PF00001,ProSitePatterns:PS00237,ProSiteProfiles:PS50262,SUPERFAMILY:SSF81321
18	17077501	149	0.608552	GAMO_00065776	GO:0004930,GO:0004963,GO:0007186,GO:0016021,GO:0016500	Similar to FSHR: Follicle-stimulating hormone receptor (Cairina moschata)	Gene3D:G3DSA:1.20.1070.10,InterPro:IPR000276,InterPro:IPR002131,InterPro:IPR002272,InterPro:IPR017452,PANTHER:PTHR24372,PANTHER:PTHR24372:SF5,PRINTS:PR00237,PRINTS:PR00373,Pfam:PF00001,ProSitePatterns:PS00237,ProSiteProfiles:PS50262,SUPERFAMILY:SSF81321
18	17092501	362	0.468397	GAMO_00065776	GO:0004930,GO:0004963,GO:0007186,GO:0016021,GO:0016500	Similar to FSHR: Follicle-stimulating hormone receptor (Cairina moschata)	Gene3D:G3DSA:1.20.1070.10,InterPro:IPR000276,InterPro:IPR002131,InterPro:IPR002272,InterPro:IPR017452,PANTHER:PTHR24372,PANTHER:PTHR24372:SF5,PRINTS:PR00237,PRINTS:PR00373,Pfam:PF00001,ProSitePatterns:PS00237,ProSiteProfiles:PS50262,SUPERFAMILY:SSF81321
18	17092501	362	0.468397	GAMO_00065784	GO:0003924,GO:0005525,GO:0005622,GO:0006184,GO:0006886,GO:0006913,GO:0007165,GO:0007264,GO:0015031,GO:0016020	Similar to RASD1: Dexamethasone-induced Ras-related protein 1 (Homo sapiens)	Gene3D:G3DSA:3.40.50.300,InterPro:IPR001806,InterPro:IPR002041,InterPro:IPR003578,InterPro:IPR003579,InterPro:IPR005225,InterPro:IPR020849,InterPro:IPR027417,PANTHER:PTHR24070,PANTHER:PTHR24070:SF193,PRINTS:PR00449,Pfam:PF00071,ProSiteProfiles:PS51421,SMART:SM00173,SMART:SM00174,SMART:SM00175,SMART:SM00176,SUPERFAMILY:SSF52540,TIGRFAM:TIGR00231
18	17107501	260	0.385524	GAMO_00065784	GO:0003924,GO:0005525,GO:0005622,GO:0006184,GO:0006886,GO:0006913,GO:0007165,GO:0007264,GO:0015031,GO:0016020	Similar to RASD1: Dexamethasone-induced Ras-related protein 1 (Homo sapiens)	Gene3D:G3DSA:3.40.50.300,InterPro:IPR001806,InterPro:IPR002041,InterPro:IPR003578,InterPro:IPR003579,InterPro:IPR005225,InterPro:IPR020849,InterPro:IPR027417,PANTHER:PTHR24070,PANTHER:PTHR24070:SF193,PRINTS:PR00449,Pfam:PF00071,ProSiteProfiles:PS51421,SMART:SM00173,SMART:SM00174,SMART:SM00175,SMART:SM00176,SUPERFAMILY:SSF52540,TIGRFAM:TIGR00231
18	17122501	284	0.428843	GAMO_00065789	GO:0006644,GO:0008170	Similar to PEMT: Phosphatidylethanolamine N-methyltransferase (Bos taurus)	InterPro:IPR024960,PANTHER:PTHR15458
18	17137501	238	0.261737	GAMO_00065789	GO:0006644,GO:0008170	Similar to PEMT: Phosphatidylethanolamine N-methyltransferase (Bos taurus)	InterPro:IPR024960,PANTHER:PTHR15458
18	17152501	224	0.536635	GAMO_00065789	GO:0006644,GO:0008170	Similar to PEMT: Phosphatidylethanolamine N-methyltransferase (Bos taurus)	InterPro:IPR024960,PANTHER:PTHR15458
18	17167501	197	0.523773	GAMO_00065789	GO:0006644,GO:0008170	Similar to PEMT: Phosphatidylethanolamine N-methyltransferase (Bos taurus)	InterPro:IPR024960,PANTHER:PTHR15458
18	17182501	209	0.372032
19	2092501	4	0.046227
20	262501	17	0.040075
20	787501	27	0.035475	GAMO_00050509		Protein of unknown function	PANTHER:PTHR24291,PANTHER:PTHR24291:SF6
20	3127501	180	0.040928	GAMO_00050758	GO:0005179,GO:0005576,GO:0008083,GO:0040007	Similar to INHBB: Inhibin beta B chain (Gallus gallus)	Gene3D:G3DSA:2.10.90.10,InterPro:IPR000381,InterPro:IPR001111,InterPro:IPR001839,InterPro:IPR015615,InterPro:IPR017948,InterPro:IPR029034,PANTHER:PTHR11848,PANTHER:PTHR11848:SF29,PRINTS:PR00671,Pfam:PF00019,Pfam:PF00688,ProSitePatterns:PS00250,ProSiteProfiles:PS51362,SMART:SM00204,SUPERFAMILY:SSF57501
21	8182501	174	0.065104	GAMO_00067702	GO:0003677,GO:0003700,GO:0003707,GO:0005496,GO:0005634,GO:0006355,GO:0008270,GO:0030284,GO:0030520,GO:0043401,GO:0043565	Similar to esr2: Estrogen receptor beta (Sparus aurata)	Gene3D:G3DSA:1.10.565.10,Gene3D:G3DSA:3.30.50.10,InterPro:IPR000536,InterPro:IPR001628,InterPro:IPR001723,InterPro:IPR008946,InterPro:IPR013088,InterPro:IPR021064,InterPro:IPR024178,InterPro:IPR028355,PANTHER:PTHR24084,PANTHER:PTHR24084:SF1,PIRSF:PIRSF002527,PIRSF:PIRSF500102,PRINTS:PR00047,PRINTS:PR00398,Pfam:PF00104,Pfam:PF00105,Pfam:PF12497,ProSitePatterns:PS00031,ProSiteProfiles:PS51030,SMART…
21	8197501	171	0.143754	GAMO_00067702	GO:0003677,GO:0003700,GO:0003707,GO:0005496,GO:0005634,GO:0006355,GO:0008270,GO:0030284,GO:0030520,GO:0043401,GO:0043565	Similar to esr2: Estrogen receptor beta (Sparus aurata)	Gene3D:G3DSA:1.10.565.10,Gene3D:G3DSA:3.30.50.10,InterPro:IPR000536,InterPro:IPR001628,InterPro:IPR001723,InterPro:IPR008946,InterPro:IPR013088,InterPro:IPR021064,InterPro:IPR024178,InterPro:IPR028355,PANTHER:PTHR24084,PANTHER:PTHR24084:SF1,PIRSF:PIRSF002527,PIRSF:PIRSF500102,PRINTS:PR00047,PRINTS:PR00398,Pfam:PF00104,Pfam:PF00105,Pfam:PF12497,ProSitePatterns:PS00031,ProSiteProfiles:PS51030,SMART…
21	8212501	277	0.08608	GAMO_00067702	GO:0003677,GO:0003700,GO:0003707,GO:0005496,GO:0005634,GO:0006355,GO:0008270,GO:0030284,GO:0030520,GO:0043401,GO:0043565	Similar to esr2: Estrogen receptor beta (Sparus aurata)	Gene3D:G3DSA:1.10.565.10,Gene3D:G3DSA:3.30.50.10,InterPro:IPR000536,InterPro:IPR001628,InterPro:IPR001723,InterPro:IPR008946,InterPro:IPR013088,InterPro:IPR021064,InterPro:IPR024178,InterPro:IPR028355,PANTHER:PTHR24084,PANTHER:PTHR24084:SF1,PIRSF:PIRSF002527,PIRSF:PIRSF500102,PRINTS:PR00047,PRINTS:PR00398,Pfam:PF00104,Pfam:PF00105,Pfam:PF12497,ProSitePatterns:PS00031,ProSiteProfiles:PS51030,SMART…
21	10177501	408	0.067936	GAMO_00067947	GO:0003779,GO:0005515,GO:0016021	Similar to SYNE2: Nesprin-2 (Homo sapiens)	Coils:Coil,Gene3D:G3DSA:1.20.58.60,InterPro:IPR002017,InterPro:IPR012315,InterPro:IPR018159,PANTHER:PTHR11915,PANTHER:PTHR11915:SF264,Pfam:PF00435,Pfam:PF10541,ProSiteProfiles:PS51049,SMART:SM00150,SUPERFAMILY:SSF46966
21	10192501	95	0.080907	GAMO_00067947	GO:0003779,GO:0005515,GO:0016021	Similar to SYNE2: Nesprin-2 (Homo sapiens)	Coils:Coil,Gene3D:G3DSA:1.20.58.60,InterPro:IPR002017,InterPro:IPR012315,InterPro:IPR018159,PANTHER:PTHR11915,PANTHER:PTHR11915:SF264,Pfam:PF00435,Pfam:PF10541,ProSiteProfiles:PS51049,SMART:SM00150,SUPERFAMILY:SSF46966
21	10192501	95	0.080907	GAMO_00067949	NA	Protein of unknown function
23	18892501	62	0.034652	GAMO_00062902	GO:0003677,GO:0005524,GO:0006260	Similar to MCMDC2: MCM domain-containing protein 2 (Homo sapiens)	InterPro:IPR001208,PANTHER:PTHR11630,PANTHER:PTHR11630:SF67,Pfam:PF00493
23	18892501	62	0.034652	GAMO_00062905	GO:0003676	Similar to THAP9: DNA transposase THAP9 (Homo sapiens)	Coils:Coil,InterPro:IPR006612,InterPro:IPR021896,PANTHER:PTHR10725,PANTHER:PTHR10725:SF6,Pfam:PF05485,Pfam:PF12017,ProSiteProfiles:PS50950,SMART:SM00692,SMART:SM00980,SUPERFAMILY:SSF57716
23	18892501	62	0.034652	GAMO_00062906	GO:0004672,GO:0004674,GO:0005524,GO:0006468,GO:0016772,GO:0035091	Similar to Sgk3: Serine/threonine-protein kinase Sgk3 (Mus musculus)	Gene3D:G3DSA:1.10.510.10,Gene3D:G3DSA:3.30.1520.10,Gene3D:G3DSA:3.30.200.20,InterPro:IPR000719,InterPro:IPR000961,InterPro:IPR001683,InterPro:IPR002290,InterPro:IPR008271,InterPro:IPR011009,InterPro:IPR017441,PANTHER:PTHR24356,PANTHER:PTHR24356:SF121,Pfam:PF00069,Pfam:PF00787,ProSitePatterns:PS00107,ProSitePatterns:PS00108,ProSiteProfiles:PS50011,ProSiteProfiles:PS50195,ProSiteProfiles:PS51285,SM…

## Sheet: St. Pierre Bank - CoxLedge
Chr	WindowCentre	NumSNPs	Fst	Name	Ontology_term	Note	Dbxref
2	4687501	37	0.257287	GAMO_00057682	GO:0005215,GO:0006810,GO:0016020,GO:0055085	Similar to Slc5a7: High affinity choline transporter 1 (Mus musculus)	InterPro:IPR001734,PANTHER:PTHR11819,PANTHER:PTHR11819:SF115,Pfam:PF00474,ProSiteProfiles:PS50283
2	4702501	33	0.293874	GAMO_00057682	GO:0005215,GO:0006810,GO:0016020,GO:0055085	Similar to Slc5a7: High affinity choline transporter 1 (Mus musculus)	InterPro:IPR001734,PANTHER:PTHR11819,PANTHER:PTHR11819:SF115,Pfam:PF00474,ProSiteProfiles:PS50283
4	7867501	11	0.426838
4	12097501	23	0.197077	GAMO_00001348	NA	Protein of unknown function
4	13387501	38	0.160153	GAMO_00001453	GO:0004190,GO:0006508	Protein of unknown function	InterPro:IPR001969,InterPro:IPR021109,ProSitePatterns:PS00141,SUPERFAMILY:SSF50630
4	13417501	143	0.16038
4	20677501	53	0.447128	GAMO_00002253	GO:0003774,GO:0005515,GO:0005524,GO:0016459	Similar to Myosin heavy chain, fast skeletal muscle (Cyprinus carpio)	Coils:Coil,Gene3D:G3DSA:1.20.5.340,Gene3D:G3DSA:4.10.270.10,InterPro:IPR000048,InterPro:IPR001609,InterPro:IPR002928,InterPro:IPR004009,InterPro:IPR027401,InterPro:IPR027417,PANTHER:PTHR13140,PANTHER:PTHR13140:SF344,PRINTS:PR00193,Pfam:PF00063,Pfam:PF00612,Pfam:PF01576,Pfam:PF02736,ProSiteProfiles:PS50096,SMART:SM00015,SMART:SM00242,SUPERFAMILY:SSF52540,SUPERFAMILY:SSF57997,SUPERFAMILY:SSF90257
4	20677501	53	0.447128	GAMO_00002255	GO:0003774,GO:0005515,GO:0005524,GO:0016459	Similar to Myosin heavy chain, fast skeletal muscle (Cyprinus carpio)	Coils:Coil,Gene3D:G3DSA:1.20.5.340,Gene3D:G3DSA:4.10.270.10,InterPro:IPR000048,InterPro:IPR001609,InterPro:IPR002928,InterPro:IPR004009,InterPro:IPR027401,InterPro:IPR027417,PANTHER:PTHR13140,PANTHER:PTHR13140:SF344,PRINTS:PR00193,Pfam:PF00063,Pfam:PF00612,Pfam:PF01576,Pfam:PF02736,ProSiteProfiles:PS50096,SMART:SM00242,SUPERFAMILY:SSF52540,SUPERFAMILY:SSF57997,SUPERFAMILY:SSF90257
4	20692501	41	0.44723	GAMO_00002255	GO:0003774,GO:0005515,GO:0005524,GO:0016459	Similar to Myosin heavy chain, fast skeletal muscle (Cyprinus carpio)	Coils:Coil,Gene3D:G3DSA:1.20.5.340,Gene3D:G3DSA:4.10.270.10,InterPro:IPR000048,InterPro:IPR001609,InterPro:IPR002928,InterPro:IPR004009,InterPro:IPR027401,InterPro:IPR027417,PANTHER:PTHR13140,PANTHER:PTHR13140:SF344,PRINTS:PR00193,Pfam:PF00063,Pfam:PF00612,Pfam:PF01576,Pfam:PF02736,ProSiteProfiles:PS50096,SMART:SM00242,SUPERFAMILY:SSF52540,SUPERFAMILY:SSF57997,SUPERFAMILY:SSF90257
4	20692501	41	0.44723	GAMO_00002256	GO:0003774,GO:0005524,GO:0016459	Similar to Myosin heavy chain, fast skeletal muscle (Cyprinus carpio)	InterPro:IPR001609,InterPro:IPR027417,PANTHER:PTHR13140,PANTHER:PTHR13140:SF344,PRINTS:PR00193,Pfam:PF00063,SMART:SM00242,SUPERFAMILY:SSF52540
4	20692501	41	0.44723	GAMO_00002257	GO:0005515	Similar to Myosin heavy chain, fast skeletal muscle (Cyprinus carpio)	Coils:Coil,Gene3D:G3DSA:1.20.5.340,Gene3D:G3DSA:4.10.270.10,InterPro:IPR000048,InterPro:IPR027401,InterPro:IPR027417,PANTHER:PTHR13140,PANTHER:PTHR13140:SF322,ProSiteProfiles:PS50096,SUPERFAMILY:SSF52540,SUPERFAMILY:SSF90257
4	20692501	41	0.44723	GAMO_00002258	NA	Protein of unknown function
4	31987501	79	0.187304
4	32002501	17	0.223229	GAMO_00003876	GO:0005515	Similar to NLRC3: Protein NLRC3 (Homo sapiens)	Gene3D:G3DSA:3.80.10.10,InterPro:IPR001870,InterPro:IPR003590,InterPro:IPR003877,InterPro:IPR003879,InterPro:IPR006574,InterPro:IPR007111,InterPro:IPR008985,InterPro:IPR018355,InterPro:IPR029495,PANTHER:PTHR24106,PANTHER:PTHR24106:SF58,PRINTS:PR01407,Pfam:PF00622,Pfam:PF05729,Pfam:PF13516,Pfam:PF13765,Pfam:PF14484,ProSiteProfiles:PS50188,ProSiteProfiles:PS50837,SMART:SM00368,SMART:SM00449,SMART:S…
4	32512501	213	0.221202	GAMO_00003945	GO:0005515,GO:0008270	Similar to CNOT4: CCR4-NOT transcription complex subunit 4 (Homo sapiens)	Gene3D:G3DSA:3.30.40.10,InterPro:IPR001841,InterPro:IPR013083,PANTHER:PTHR12603,PANTHER:PTHR12603:SF2,Pfam:PF14570,ProSiteProfiles:PS50089,SUPERFAMILY:SSF57850
6	23662501	32	0.185214	GAMO_00043393	GO:0005515	Similar to SIGLEC1: Sialoadhesin (Sus scrofa)	Gene3D:G3DSA:2.60.40.10,InterPro:IPR003598,InterPro:IPR003599,InterPro:IPR007110,InterPro:IPR013783,PANTHER:PTHR12035,PANTHER:PTHR12035:SF40,Pfam:PF13895,ProSiteProfiles:PS50835,SMART:SM00408,SMART:SM00409,SUPERFAMILY:SSF48726
8	2317501	45	0.182765	GAMO_00030600		Similar to NLRC3: Protein NLRC3 (Homo sapiens)	Coils:Coil,Gene3D:G3DSA:3.80.10.10,InterPro:IPR003590,InterPro:IPR006574,InterPro:IPR008985,InterPro:IPR029495,PANTHER:PTHR24106,PANTHER:PTHR24106:SF58,Pfam:PF05729,Pfam:PF13516,Pfam:PF13765,Pfam:PF14484,SMART:SM00368,SMART:SM00589,SUPERFAMILY:SSF49899,SUPERFAMILY:SSF52047
8	2317501	45	0.182765	GAMO_00030604	NA	Similar to HSPB1: Heat shock protein beta-1 (Homo sapiens)
8	2317501	45	0.182765	GAMO_00030605		Similar to HSPB8: Heat shock protein beta-8 (Pongo abelii)	Gene3D:G3DSA:2.60.40.790,InterPro:IPR001436,InterPro:IPR002068,InterPro:IPR008978,PANTHER:PTHR11527,PANTHER:PTHR11527:SF27,PRINTS:PR00299,Pfam:PF00011,ProSiteProfiles:PS01031,SUPERFAMILY:SSF49764
10	8422501	12	0.162264	GAMO_00048145	GO:0003824	Similar to RENBP: N-acylglucosamine 2-epimerase (Sus scrofa)	Gene3D:G3DSA:1.50.10.10,InterPro:IPR008928,InterPro:IPR012341,PANTHER:PTHR15108,PANTHER:PTHR15108:SF0,Pfam:PF07221,SUPERFAMILY:SSF48208
10	9397501	31	0.159193	GAMO_00048274	GO:0005515	Similar to FBXO38: F-box only protein 38 (Homo sapiens)	Gene3D:G3DSA:3.80.10.10,InterPro:IPR001810,PANTHER:PTHR14753,Pfam:PF00646,SUPERFAMILY:SSF52047,SUPERFAMILY:SSF81383
10	9397501	31	0.159193	GAMO_00048275	NA	Protein of unknown function
11	26407501	334	0.336713	GAMO_00022673	GO:0005515	Similar to Intestinal mucin-like protein (Fragment) (Rattus norvegicus)	Gene3D:G3DSA:2.10.25.10,InterPro:IPR001007,InterPro:IPR001846,InterPro:IPR002919,InterPro:IPR006207,InterPro:IPR014853,PANTHER:PTHR11339,PANTHER:PTHR11339:SF265,Pfam:PF00094,Pfam:PF08742,ProSitePatterns:PS01208,ProSiteProfiles:PS01225,ProSiteProfiles:PS50184,ProSiteProfiles:PS51233,SMART:SM00041,SMART:SM00214,SMART:SM00216,SMART:SM00832,SUPERFAMILY:SSF57567
11	26422501	224	0.265218	GAMO_00022673	GO:0005515	Similar to Intestinal mucin-like protein (Fragment) (Rattus norvegicus)	Gene3D:G3DSA:2.10.25.10,InterPro:IPR001007,InterPro:IPR001846,InterPro:IPR002919,InterPro:IPR006207,InterPro:IPR014853,PANTHER:PTHR11339,PANTHER:PTHR11339:SF265,Pfam:PF00094,Pfam:PF08742,ProSitePatterns:PS01208,ProSiteProfiles:PS01225,ProSiteProfiles:PS50184,ProSiteProfiles:PS51233,SMART:SM00041,SMART:SM00214,SMART:SM00216,SMART:SM00832,SUPERFAMILY:SSF57567
11	26422501	224	0.265218	GAMO_00022674	NA	Protein of unknown function
11	26422501	224	0.265218	GAMO_00022675	NA	Protein of unknown function
11	26422501	224	0.265218	GAMO_00022676		Similar to MUC2: Mucin-2 (Homo sapiens)	Coils:Coil,Gene3D:G3DSA:2.10.25.10,InterPro:IPR001846,InterPro:IPR002919,InterPro:IPR006552,InterPro:IPR014853,PANTHER:PTHR11339,PANTHER:PTHR11339:SF246,Pfam:PF00094,Pfam:PF01826,Pfam:PF08742,ProSiteProfiles:PS51233,SMART:SM00215,SMART:SM00216,SMART:SM00832,SUPERFAMILY:SSF57567,SUPERFAMILY:SSF57603
11	26452501	177	0.201316	GAMO_00022676		Similar to MUC2: Mucin-2 (Homo sapiens)	Coils:Coil,Gene3D:G3DSA:2.10.25.10,InterPro:IPR001846,InterPro:IPR002919,InterPro:IPR006552,InterPro:IPR014853,PANTHER:PTHR11339,PANTHER:PTHR11339:SF246,Pfam:PF00094,Pfam:PF01826,Pfam:PF08742,ProSiteProfiles:PS51233,SMART:SM00215,SMART:SM00216,SMART:SM00832,SUPERFAMILY:SSF57567,SUPERFAMILY:SSF57603
11	26452501	177	0.201316	GAMO_00022678	GO:0005515	Similar to MUC2: Mucin-2 (Homo sapiens)	Coils:Coil,Gene3D:G3DSA:2.10.25.10,InterPro:IPR001007,InterPro:IPR001846,InterPro:IPR002919,InterPro:IPR006207,InterPro:IPR006552,InterPro:IPR014853,PANTHER:PTHR11339,PANTHER:PTHR11339:SF246,Pfam:PF00094,Pfam:PF01826,Pfam:PF08742,ProSitePatterns:PS01208,ProSiteProfiles:PS01225,ProSiteProfiles:PS50184,ProSiteProfiles:PS51233,SMART:SM00041,SMART:SM00214,SMART:SM00215,SMART:SM00216,SMART:SM00832,SUP…
11	26467501	13	0.264905	GAMO_00022678	GO:0005515	Similar to MUC2: Mucin-2 (Homo sapiens)	Coils:Coil,Gene3D:G3DSA:2.10.25.10,InterPro:IPR001007,InterPro:IPR001846,InterPro:IPR002919,InterPro:IPR006207,InterPro:IPR006552,InterPro:IPR014853,PANTHER:PTHR11339,PANTHER:PTHR11339:SF246,Pfam:PF00094,Pfam:PF01826,Pfam:PF08742,ProSitePatterns:PS01208,ProSiteProfiles:PS01225,ProSiteProfiles:PS50184,ProSiteProfiles:PS51233,SMART:SM00041,SMART:SM00214,SMART:SM00215,SMART:SM00216,SMART:SM00832,SUP…
11	26482501	314	0.165006	GAMO_00022678	GO:0005515	Similar to MUC2: Mucin-2 (Homo sapiens)	Coils:Coil,Gene3D:G3DSA:2.10.25.10,InterPro:IPR001007,InterPro:IPR001846,InterPro:IPR002919,InterPro:IPR006207,InterPro:IPR006552,InterPro:IPR014853,PANTHER:PTHR11339,PANTHER:PTHR11339:SF246,Pfam:PF00094,Pfam:PF01826,Pfam:PF08742,ProSitePatterns:PS01208,ProSiteProfiles:PS01225,ProSiteProfiles:PS50184,ProSiteProfiles:PS51233,SMART:SM00041,SMART:SM00214,SMART:SM00215,SMART:SM00216,SMART:SM00832,SUP…
15	1597501	28	0.201885
18	17062501	208	0.250555	GAMO_00065776	GO:0004930,GO:0004963,GO:0007186,GO:0016021,GO:0016500	Similar to FSHR: Follicle-stimulating hormone receptor (Cairina moschata)	Gene3D:G3DSA:1.20.1070.10,InterPro:IPR000276,InterPro:IPR002131,InterPro:IPR002272,InterPro:IPR017452,PANTHER:PTHR24372,PANTHER:PTHR24372:SF5,PRINTS:PR00237,PRINTS:PR00373,Pfam:PF00001,ProSitePatterns:PS00237,ProSiteProfiles:PS50262,SUPERFAMILY:SSF81321
18	17077501	123	0.333383	GAMO_00065776	GO:0004930,GO:0004963,GO:0007186,GO:0016021,GO:0016500	Similar to FSHR: Follicle-stimulating hormone receptor (Cairina moschata)	Gene3D:G3DSA:1.20.1070.10,InterPro:IPR000276,InterPro:IPR002131,InterPro:IPR002272,InterPro:IPR017452,PANTHER:PTHR24372,PANTHER:PTHR24372:SF5,PRINTS:PR00237,PRINTS:PR00373,Pfam:PF00001,ProSitePatterns:PS00237,ProSiteProfiles:PS50262,SUPERFAMILY:SSF81321
18	17092501	365	0.369678	GAMO_00065776	GO:0004930,GO:0004963,GO:0007186,GO:0016021,GO:0016500	Similar to FSHR: Follicle-stimulating hormone receptor (Cairina moschata)	Gene3D:G3DSA:1.20.1070.10,InterPro:IPR000276,InterPro:IPR002131,InterPro:IPR002272,InterPro:IPR017452,PANTHER:PTHR24372,PANTHER:PTHR24372:SF5,PRINTS:PR00237,PRINTS:PR00373,Pfam:PF00001,ProSitePatterns:PS00237,ProSiteProfiles:PS50262,SUPERFAMILY:SSF81321
18	17092501	365	0.369678	GAMO_00065784	GO:0003924,GO:0005525,GO:0005622,GO:0006184,GO:0006886,GO:0006913,GO:0007165,GO:0007264,GO:0015031,GO:0016020	Similar to RASD1: Dexamethasone-induced Ras-related protein 1 (Homo sapiens)	Gene3D:G3DSA:3.40.50.300,InterPro:IPR001806,InterPro:IPR002041,InterPro:IPR003578,InterPro:IPR003579,InterPro:IPR005225,InterPro:IPR020849,InterPro:IPR027417,PANTHER:PTHR24070,PANTHER:PTHR24070:SF193,PRINTS:PR00449,Pfam:PF00071,ProSiteProfiles:PS51421,SMART:SM00173,SMART:SM00174,SMART:SM00175,SMART:SM00176,SUPERFAMILY:SSF52540,TIGRFAM:TIGR00231
18	17107501	258	0.319339	GAMO_00065784	GO:0003924,GO:0005525,GO:0005622,GO:0006184,GO:0006886,GO:0006913,GO:0007165,GO:0007264,GO:0015031,GO:0016020	Similar to RASD1: Dexamethasone-induced Ras-related protein 1 (Homo sapiens)	Gene3D:G3DSA:3.40.50.300,InterPro:IPR001806,InterPro:IPR002041,InterPro:IPR003578,InterPro:IPR003579,InterPro:IPR005225,InterPro:IPR020849,InterPro:IPR027417,PANTHER:PTHR24070,PANTHER:PTHR24070:SF193,PRINTS:PR00449,Pfam:PF00071,ProSiteProfiles:PS51421,SMART:SM00173,SMART:SM00174,SMART:SM00175,SMART:SM00176,SUPERFAMILY:SSF52540,TIGRFAM:TIGR00231
18	17122501	276	0.28319	GAMO_00065789	GO:0006644,GO:0008170	Similar to PEMT: Phosphatidylethanolamine N-methyltransferase (Bos taurus)	InterPro:IPR024960,PANTHER:PTHR15458
18	17137501	239	0.211012	GAMO_00065789	GO:0006644,GO:0008170	Similar to PEMT: Phosphatidylethanolamine N-methyltransferase (Bos taurus)	InterPro:IPR024960,PANTHER:PTHR15458
18	17152501	240	0.44302	GAMO_00065789	GO:0006644,GO:0008170	Similar to PEMT: Phosphatidylethanolamine N-methyltransferase (Bos taurus)	InterPro:IPR024960,PANTHER:PTHR15458
18	17167501	179	0.517608	GAMO_00065789	GO:0006644,GO:0008170	Similar to PEMT: Phosphatidylethanolamine N-methyltransferase (Bos taurus)	InterPro:IPR024960,PANTHER:PTHR15458
18	17182501	214	0.247649
19	2092501	4	0.643939
20	18727501	250	0.242872
21	8197501	165	0.1745	GAMO_00067702	GO:0003677,GO:0003700,GO:0003707,GO:0005496,GO:0005634,GO:0006355,GO:0008270,GO:0030284,GO:0030520,GO:0043401,GO:0043565	Similar to esr2: Estrogen receptor beta (Sparus aurata)	Gene3D:G3DSA:1.10.565.10,Gene3D:G3DSA:3.30.50.10,InterPro:IPR000536,InterPro:IPR001628,InterPro:IPR001723,InterPro:IPR008946,InterPro:IPR013088,InterPro:IPR021064,InterPro:IPR024178,InterPro:IPR028355,PANTHER:PTHR24084,PANTHER:PTHR24084:SF1,PIRSF:PIRSF002527,PIRSF:PIRSF500102,PRINTS:PR00047,PRINTS:PR00398,Pfam:PF00104,Pfam:PF00105,Pfam:PF12497,ProSitePatterns:PS00031,ProSiteProfiles:PS51030,SMART…
22	11332501	177	0.224104	GAMO_00071328	GO:0005515,GO:0006886,GO:0007165,GO:0016197,GO:0032266,GO:0035091	Similar to Snx27: Sorting nexin-27 (Mus musculus)	Gene3D:G3DSA:2.30.42.10,Gene3D:G3DSA:3.30.1520.10,InterPro:IPR000159,InterPro:IPR001478,InterPro:IPR001683,InterPro:IPR028667,InterPro:IPR029071,PANTHER:PTHR12431,PANTHER:PTHR12431:SF1,Pfam:PF00595,Pfam:PF00787,Pfam:PF00788,ProSiteProfiles:PS50106,ProSiteProfiles:PS50195,ProSiteProfiles:PS50200,SMART:SM00228,SMART:SM00312,SUPERFAMILY:SSF50156,SUPERFAMILY:SSF54236,SUPERFAMILY:SSF64268
22	11332501	177	0.224104	GAMO_00071329	GO:0005509	Similar to S100A6: Protein S100-A6 (Sus scrofa)	Gene3D:G3DSA:1.10.238.10,InterPro:IPR001751,InterPro:IPR002048,InterPro:IPR011992,InterPro:IPR013787,InterPro:IPR018247,PANTHER:PTHR11639,Pfam:PF01023,ProSitePatterns:PS00018,ProSitePatterns:PS00303,ProSiteProfiles:PS50222,SMART:SM00054,SUPERFAMILY:SSF47473
22	11332501	177	0.224104	GAMO_00071330	NA	Protein of unknown function
22	11332501	177	0.224104	GAMO_00071331	GO:0005509	Similar to S100a1: Protein S100-A1 (Rattus norvegicus)	Gene3D:G3DSA:1.10.238.10,InterPro:IPR001751,InterPro:IPR002048,InterPro:IPR011992,InterPro:IPR013787,InterPro:IPR018247,PANTHER:PTHR11639,Pfam:PF00036,Pfam:PF01023,ProSitePatterns:PS00018,ProSitePatterns:PS00303,ProSiteProfiles:PS50222,SMART:SM00054,SUPERFAMILY:SSF47473
22	13897501	166	0.18496	GAMO_00071665	GO:0005097,GO:0032313	Similar to TBC1D20: TBC1 domain family member 20 (Bos taurus)	InterPro:IPR000195,PANTHER:PTHR20913,PANTHER:PTHR20913:SF11,Pfam:PF00566,ProSiteProfiles:PS50086,SUPERFAMILY:SSF47923
22	13897501	166	0.18496	GAMO_00071666		Protein of unknown function	Gene3D:G3DSA:3.30.70.960,InterPro:IPR000082,Pfam:PF01390,ProSiteProfiles:PS50024,SUPERFAMILY:SSF82671
22	13912501	217	0.1835	GAMO_00071665	GO:0005097,GO:0032313	Similar to TBC1D20: TBC1 domain family member 20 (Bos taurus)	InterPro:IPR000195,PANTHER:PTHR20913,PANTHER:PTHR20913:SF11,Pfam:PF00566,ProSiteProfiles:PS50086,SUPERFAMILY:SSF47923
22	13912501	217	0.1835	GAMO_00071666		Protein of unknown function	Gene3D:G3DSA:3.30.70.960,InterPro:IPR000082,Pfam:PF01390,ProSiteProfiles:PS50024,SUPERFAMILY:SSF82671
22	21142501	52	0.171677	GAMO_00072804	NA	Protein of unknown function

## Sheet: SpringSpawners - GreatSouthCh.
Chr	WindowCentre	NumSNPs	Fst	Name	Ontology_term	Note	Dbxref
9	82501	44	0.059247
9	6457501	301	0.059732	GAMO_00044646		Protein of unknown function	PANTHER:PTHR17609,PANTHER:PTHR17609:SF1
9	6457501	301	0.059732	GAMO_00044648	GO:0004347,GO:0006094,GO:0006096	Similar to GPI: Glucose-6-phosphate isomerase (Homo sapiens)	Gene3D:G3DSA:1.10.1390.10,Gene3D:G3DSA:3.40.50.10490,Hamap:MF_00473,InterPro:IPR001672,InterPro:IPR018189,InterPro:IPR023096,PANTHER:PTHR11469,PANTHER:PTHR11469:SF5,PRINTS:PR00662,Pfam:PF00342,ProSitePatterns:PS00174,ProSitePatterns:PS00765,ProSiteProfiles:PS51463,SUPERFAMILY:SSF53697
9	6457501	301	0.059732	GAMO_00044649	GO:0008152,GO:0016491	Similar to Hsd17b2: Estradiol 17-beta-dehydrogenase 2 (Mus musculus)	Gene3D:G3DSA:3.40.50.720,InterPro:IPR002198,InterPro:IPR002347,InterPro:IPR016040,InterPro:IPR020904,PANTHER:PTHR24316,PANTHER:PTHR24316:SF35,PRINTS:PR00080,PRINTS:PR00081,Pfam:PF00106,ProSitePatterns:PS00061,SUPERFAMILY:SSF51735
9	6457501	301	0.059732	GAMO_00044650		Similar to Mphosph6: M-phase phosphoprotein 6 (Mus musculus)	InterPro:IPR019324,PANTHER:PTHR13582,Pfam:PF10175
9	6472501	329	0.079338	GAMO_00044648	GO:0004347,GO:0006094,GO:0006096	Similar to GPI: Glucose-6-phosphate isomerase (Homo sapiens)	Gene3D:G3DSA:1.10.1390.10,Gene3D:G3DSA:3.40.50.10490,Hamap:MF_00473,InterPro:IPR001672,InterPro:IPR018189,InterPro:IPR023096,PANTHER:PTHR11469,PANTHER:PTHR11469:SF5,PRINTS:PR00662,Pfam:PF00342,ProSitePatterns:PS00174,ProSitePatterns:PS00765,ProSiteProfiles:PS51463,SUPERFAMILY:SSF53697
9	6472501	329	0.079338	GAMO_00044649	GO:0008152,GO:0016491	Similar to Hsd17b2: Estradiol 17-beta-dehydrogenase 2 (Mus musculus)	Gene3D:G3DSA:3.40.50.720,InterPro:IPR002198,InterPro:IPR002347,InterPro:IPR016040,InterPro:IPR020904,PANTHER:PTHR24316,PANTHER:PTHR24316:SF35,PRINTS:PR00080,PRINTS:PR00081,Pfam:PF00106,ProSitePatterns:PS00061,SUPERFAMILY:SSF51735
9	6472501	329	0.079338	GAMO_00044650		Similar to Mphosph6: M-phase phosphoprotein 6 (Mus musculus)	InterPro:IPR019324,PANTHER:PTHR13582,Pfam:PF10175
9	6487501	259	0.068503	GAMO_00044650		Similar to Mphosph6: M-phase phosphoprotein 6 (Mus musculus)	InterPro:IPR019324,PANTHER:PTHR13582,Pfam:PF10175
9	6487501	259	0.068503	GAMO_00044652	GO:0000976,GO:0003677,GO:0003700,GO:0005634,GO:0006355,GO:0043565	Similar to dbx1a: Homeobox protein DBX1-A (Danio rerio)	Gene3D:G3DSA:1.10.10.60,InterPro:IPR000047,InterPro:IPR001356,InterPro:IPR009057,InterPro:IPR017970,InterPro:IPR020479,PANTHER:PTHR24331,PANTHER:PTHR24331:SF6,PRINTS:PR00024,PRINTS:PR00031,Pfam:PF00046,ProSitePatterns:PS00027,ProSiteProfiles:PS50071,SMART:SM00389,SUPERFAMILY:SSF46689
10	10177501	7	0.079816	GAMO_00048372	GO:0046983	Similar to atoh8: Protein atonal homolog 8 (Danio rerio)	Gene3D:G3DSA:4.10.280.10,InterPro:IPR011598,PANTHER:PTHR19290,PANTHER:PTHR19290:SF8,Pfam:PF00010,ProSiteProfiles:PS50888,SMART:SM00353,SUPERFAMILY:SSF47459
12	15292501	25	0.131684
12	15307501	72	0.080789
12	15397501	117	0.071848	GAMO_00028895	GO:0005515	Similar to ASPM: Abnormal spindle-like microcephaly-associated protein homolog (Macaca fascicularis)	InterPro:IPR000048,InterPro:IPR027417,PANTHER:PTHR25069,PANTHER:PTHR25069:SF115,Pfam:PF00612,ProSiteProfiles:PS50096,SMART:SM00015,SUPERFAMILY:SSF52540
12	15457501	206	0.062487	GAMO_00028899	GO:0005515	Similar to ASPM: Abnormal spindle-like microcephaly-associated protein homolog (Fragment) (Felis catus)	InterPro:IPR001715,PANTHER:PTHR25069,PANTHER:PTHR25069:SF115,SUPERFAMILY:SSF47576
12	15457501	206	0.062487	GAMO_00028901	GO:0005622,GO:0007165,GO:0035556	Similar to depdc1a: DEP domain-containing protein 1A (Danio rerio)	Gene3D:G3DSA:1.10.10.10,Gene3D:G3DSA:1.10.555.10,InterPro:IPR000198,InterPro:IPR000591,InterPro:IPR008936,InterPro:IPR011991,PANTHER:PTHR16206,PANTHER:PTHR16206:SF12,Pfam:PF00610,ProSiteProfiles:PS50186,SMART:SM00049,SUPERFAMILY:SSF46785,SUPERFAMILY:SSF48350
14	27262501	3	0.055302	GAMO_00018919	GO:0005515,GO:0008270	Similar to RNF111: E3 ubiquitin-protein ligase Arkadia (Pongo abelii)	Gene3D:G3DSA:3.30.40.10,InterPro:IPR001841,InterPro:IPR013083,PANTHER:PTHR13644,PANTHER:PTHR13644:SF1,Pfam:PF13639,ProSiteProfiles:PS50089,SMART:SM00184,SUPERFAMILY:SSF57850
14	27262501	3	0.055302	GAMO_00018922	NA	Protein of unknown function
14	27262501	3	0.055302	GAMO_00018926		Similar to RNF111: E3 ubiquitin-protein ligase Arkadia (Pongo abelii)	PANTHER:PTHR13644,PANTHER:PTHR13644:SF1
15	3427501	60	0.08771
17	2437501	36	0.055847	GAMO_00075786	GO:0005515	Similar to Il10rb: Interleukin-10 receptor subunit beta (Mus musculus)	Gene3D:G3DSA:2.60.40.10,InterPro:IPR003961,InterPro:IPR013783,InterPro:IPR015373,PANTHER:PTHR20859,Pfam:PF01108,Pfam:PF09294,ProSiteProfiles:PS50853,SUPERFAMILY:SSF49265
18	17062501	214	0.138066	GAMO_00065776	GO:0004930,GO:0004963,GO:0007186,GO:0016021,GO:0016500	Similar to FSHR: Follicle-stimulating hormone receptor (Cairina moschata)	Gene3D:G3DSA:1.20.1070.10,InterPro:IPR000276,InterPro:IPR002131,InterPro:IPR002272,InterPro:IPR017452,PANTHER:PTHR24372,PANTHER:PTHR24372:SF5,PRINTS:PR00237,PRINTS:PR00373,Pfam:PF00001,ProSitePatterns:PS00237,ProSiteProfiles:PS50262,SUPERFAMILY:SSF81321
18	17077501	155	0.602954	GAMO_00065776	GO:0004930,GO:0004963,GO:0007186,GO:0016021,GO:0016500	Similar to FSHR: Follicle-stimulating hormone receptor (Cairina moschata)	Gene3D:G3DSA:1.20.1070.10,InterPro:IPR000276,InterPro:IPR002131,InterPro:IPR002272,InterPro:IPR017452,PANTHER:PTHR24372,PANTHER:PTHR24372:SF5,PRINTS:PR00237,PRINTS:PR00373,Pfam:PF00001,ProSitePatterns:PS00237,ProSiteProfiles:PS50262,SUPERFAMILY:SSF81321
18	17092501	365	0.445186	GAMO_00065776	GO:0004930,GO:0004963,GO:0007186,GO:0016021,GO:0016500	Similar to FSHR: Follicle-stimulating hormone receptor (Cairina moschata)	Gene3D:G3DSA:1.20.1070.10,InterPro:IPR000276,InterPro:IPR002131,InterPro:IPR002272,InterPro:IPR017452,PANTHER:PTHR24372,PANTHER:PTHR24372:SF5,PRINTS:PR00237,PRINTS:PR00373,Pfam:PF00001,ProSitePatterns:PS00237,ProSiteProfiles:PS50262,SUPERFAMILY:SSF81321
18	17092501	365	0.445186	GAMO_00065784	GO:0003924,GO:0005525,GO:0005622,GO:0006184,GO:0006886,GO:0006913,GO:0007165,GO:0007264,GO:0015031,GO:0016020	Similar to RASD1: Dexamethasone-induced Ras-related protein 1 (Homo sapiens)	Gene3D:G3DSA:3.40.50.300,InterPro:IPR001806,InterPro:IPR002041,InterPro:IPR003578,InterPro:IPR003579,InterPro:IPR005225,InterPro:IPR020849,InterPro:IPR027417,PANTHER:PTHR24070,PANTHER:PTHR24070:SF193,PRINTS:PR00449,Pfam:PF00071,ProSiteProfiles:PS51421,SMART:SM00173,SMART:SM00174,SMART:SM00175,SMART:SM00176,SUPERFAMILY:SSF52540,TIGRFAM:TIGR00231
18	17107501	260	0.424487	GAMO_00065784	GO:0003924,GO:0005525,GO:0005622,GO:0006184,GO:0006886,GO:0006913,GO:0007165,GO:0007264,GO:0015031,GO:0016020	Similar to RASD1: Dexamethasone-induced Ras-related protein 1 (Homo sapiens)	Gene3D:G3DSA:3.40.50.300,InterPro:IPR001806,InterPro:IPR002041,InterPro:IPR003578,InterPro:IPR003579,InterPro:IPR005225,InterPro:IPR020849,InterPro:IPR027417,PANTHER:PTHR24070,PANTHER:PTHR24070:SF193,PRINTS:PR00449,Pfam:PF00071,ProSiteProfiles:PS51421,SMART:SM00173,SMART:SM00174,SMART:SM00175,SMART:SM00176,SUPERFAMILY:SSF52540,TIGRFAM:TIGR00231
18	17122501	285	0.418345	GAMO_00065789	GO:0006644,GO:0008170	Similar to PEMT: Phosphatidylethanolamine N-methyltransferase (Bos taurus)	InterPro:IPR024960,PANTHER:PTHR15458
18	17137501	241	0.230772	GAMO_00065789	GO:0006644,GO:0008170	Similar to PEMT: Phosphatidylethanolamine N-methyltransferase (Bos taurus)	InterPro:IPR024960,PANTHER:PTHR15458
18	17152501	225	0.49996	GAMO_00065789	GO:0006644,GO:0008170	Similar to PEMT: Phosphatidylethanolamine N-methyltransferase (Bos taurus)	InterPro:IPR024960,PANTHER:PTHR15458
18	17167501	201	0.524266	GAMO_00065789	GO:0006644,GO:0008170	Similar to PEMT: Phosphatidylethanolamine N-methyltransferase (Bos taurus)	InterPro:IPR024960,PANTHER:PTHR15458
18	17182501	211	0.345227
20	52501	9	0.120327	GAMO_00050447	NA	Protein of unknown function
20	52501	9	0.120327	GAMO_00050449	GO:0003676,GO:0003677,GO:0004386,GO:0005524,GO:0005634,GO:0016568	Similar to smarcal1: SWI/SNF-related matrix-associated actin-dependent regulator of chromatin subfamily A-like protein 1 (Danio rerio)	Gene3D:G3DSA:3.40.50.300,InterPro:IPR000330,InterPro:IPR001650,InterPro:IPR010003,InterPro:IPR014001,InterPro:IPR027417,PANTHER:PTHR10799,PANTHER:PTHR10799:SF571,Pfam:PF00176,Pfam:PF00271,Pfam:PF07443,ProSiteProfiles:PS51192,ProSiteProfiles:PS51467,SMART:SM00487,SMART:SM00490,SUPERFAMILY:SSF52540
20	127501	39	0.070368	GAMO_00050458	GO:0004550,GO:0005524,GO:0006165,GO:0006183,GO:0006228,GO:0006241	Similar to NME8: Thioredoxin domain-containing protein 3 homolog (Heliocidaris crassispina)	Gene3D:G3DSA:3.30.70.141,Gene3D:G3DSA:3.40.30.10,InterPro:IPR001564,InterPro:IPR012336,PANTHER:PTHR11349,PANTHER:PTHR11349:SF51,Pfam:PF00334,SMART:SM00562,SUPERFAMILY:SSF54919
20	217501	22	0.108013	GAMO_00050461	GO:0045454	Similar to dnajc10: DnaJ homolog subfamily C member 10 (Xenopus laevis)	Gene3D:G3DSA:1.10.287.110,Gene3D:G3DSA:3.40.30.10,InterPro:IPR001623,InterPro:IPR012336,InterPro:IPR013766,InterPro:IPR017937,PANTHER:PTHR24078,PANTHER:PTHR24078:SF3,PRINTS:PR00625,Pfam:PF00085,Pfam:PF00226,ProSitePatterns:PS00194,ProSiteProfiles:PS50076,ProSiteProfiles:PS51352,SMART:SM00271,SUPERFAMILY:SSF46565,SUPERFAMILY:SSF52833
20	262501	17	0.072855
20	277501	18	0.080501
20	352501	38	0.058048	GAMO_00050469	GO:0003824,GO:0004114,GO:0007165,GO:0008081	Similar to PDE1A: Calcium/calmodulin-dependent 3'%2C5'-cyclic nucleotide phosphodiesterase 1A (Bos taurus)	Gene3D:G3DSA:1.10.1300.10,InterPro:IPR002073,InterPro:IPR003607,InterPro:IPR023088,InterPro:IPR023174,PANTHER:PTHR11347,PANTHER:PTHR11347:SF34,PRINTS:PR00387,Pfam:PF00233,ProSitePatterns:PS00126,SMART:SM00471,SUPERFAMILY:SSF109604
20	352501	38	0.058048	GAMO_00050471	NA	Protein of unknown function
20	382501	22	0.062891	GAMO_00050469	GO:0003824,GO:0004114,GO:0007165,GO:0008081	Similar to PDE1A: Calcium/calmodulin-dependent 3'%2C5'-cyclic nucleotide phosphodiesterase 1A (Bos taurus)	Gene3D:G3DSA:1.10.1300.10,InterPro:IPR002073,InterPro:IPR003607,InterPro:IPR023088,InterPro:IPR023174,PANTHER:PTHR11347,PANTHER:PTHR11347:SF34,PRINTS:PR00387,Pfam:PF00233,ProSitePatterns:PS00126,SMART:SM00471,SUPERFAMILY:SSF109604
20	382501	22	0.062891	GAMO_00050471	NA	Protein of unknown function
20	382501	22	0.062891	GAMO_00050474	GO:0003779,GO:0005886	Similar to Ssfa2: Sperm-specific antigen 2 homolog (Mus musculus)	Coils:Coil,InterPro:IPR026648,InterPro:IPR029326,PANTHER:PTHR17469,PANTHER:PTHR17469:SF11,Pfam:PF14723
20	427501	48	0.062528	GAMO_00050478	GO:0003774,GO:0016459	Similar to Myosin heavy chain, fast skeletal muscle (Cyprinus carpio)	Coils:Coil,InterPro:IPR002928,PANTHER:PTHR13140,PANTHER:PTHR13140:SF322,Pfam:PF01576,SUPERFAMILY:SSF57997
20	427501	48	0.062528	GAMO_00050480	NA	Protein of unknown function
20	487501	16	0.070237
20	502501	21	0.060647	GAMO_00050486	GO:0046983	Similar to neurod1: Neurogenic differentiation factor 1 (Danio rerio)	Gene3D:G3DSA:4.10.280.10,InterPro:IPR011598,InterPro:IPR022575,PANTHER:PTHR19290,PANTHER:PTHR19290:SF88,Pfam:PF00010,Pfam:PF12533,ProSiteProfiles:PS50888,SMART:SM00353,SUPERFAMILY:SSF47459
20	637501	12	0.055365
21	8182501	175	0.113914	GAMO_00067702	GO:0003677,GO:0003700,GO:0003707,GO:0005496,GO:0005634,GO:0006355,GO:0008270,GO:0030284,GO:0030520,GO:0043401,GO:0043565	Similar to esr2: Estrogen receptor beta (Sparus aurata)	Gene3D:G3DSA:1.10.565.10,Gene3D:G3DSA:3.30.50.10,InterPro:IPR000536,InterPro:IPR001628,InterPro:IPR001723,InterPro:IPR008946,InterPro:IPR013088,InterPro:IPR021064,InterPro:IPR024178,InterPro:IPR028355,PANTHER:PTHR24084,PANTHER:PTHR24084:SF1,PIRSF:PIRSF002527,PIRSF:PIRSF500102,PRINTS:PR00047,PRINTS:PR00398,Pfam:PF00104,Pfam:PF00105,Pfam:PF12497,ProSitePatterns:PS00031,ProSiteProfiles:PS51030,SMART…
21	8197501	171	0.152145	GAMO_00067702	GO:0003677,GO:0003700,GO:0003707,GO:0005496,GO:0005634,GO:0006355,GO:0008270,GO:0030284,GO:0030520,GO:0043401,GO:0043565	Similar to esr2: Estrogen receptor beta (Sparus aurata)	Gene3D:G3DSA:1.10.565.10,Gene3D:G3DSA:3.30.50.10,InterPro:IPR000536,InterPro:IPR001628,InterPro:IPR001723,InterPro:IPR008946,InterPro:IPR013088,InterPro:IPR021064,InterPro:IPR024178,InterPro:IPR028355,PANTHER:PTHR24084,PANTHER:PTHR24084:SF1,PIRSF:PIRSF002527,PIRSF:PIRSF500102,PRINTS:PR00047,PRINTS:PR00398,Pfam:PF00104,Pfam:PF00105,Pfam:PF12497,ProSitePatterns:PS00031,ProSiteProfiles:PS51030,SMART…
21	8212501	277	0.09122	GAMO_00067702	GO:0003677,GO:0003700,GO:0003707,GO:0005496,GO:0005634,GO:0006355,GO:0008270,GO:0030284,GO:0030520,GO:0043401,GO:0043565	Similar to esr2: Estrogen receptor beta (Sparus aurata)	Gene3D:G3DSA:1.10.565.10,Gene3D:G3DSA:3.30.50.10,InterPro:IPR000536,InterPro:IPR001628,InterPro:IPR001723,InterPro:IPR008946,InterPro:IPR013088,InterPro:IPR021064,InterPro:IPR024178,InterPro:IPR028355,PANTHER:PTHR24084,PANTHER:PTHR24084:SF1,PIRSF:PIRSF002527,PIRSF:PIRSF500102,PRINTS:PR00047,PRINTS:PR00398,Pfam:PF00104,Pfam:PF00105,Pfam:PF12497,ProSitePatterns:PS00031,ProSiteProfiles:PS51030,SMART…
21	10177501	411	0.077176	GAMO_00067947	GO:0003779,GO:0005515,GO:0016021	Similar to SYNE2: Nesprin-2 (Homo sapiens)	Coils:Coil,Gene3D:G3DSA:1.20.58.60,InterPro:IPR002017,InterPro:IPR012315,InterPro:IPR018159,PANTHER:PTHR11915,PANTHER:PTHR11915:SF264,Pfam:PF00435,Pfam:PF10541,ProSiteProfiles:PS51049,SMART:SM00150,SUPERFAMILY:SSF46966
21	10192501	95	0.105081	GAMO_00067947	GO:0003779,GO:0005515,GO:0016021	Similar to SYNE2: Nesprin-2 (Homo sapiens)	Coils:Coil,Gene3D:G3DSA:1.20.58.60,InterPro:IPR002017,InterPro:IPR012315,InterPro:IPR018159,PANTHER:PTHR11915,PANTHER:PTHR11915:SF264,Pfam:PF00435,Pfam:PF10541,ProSiteProfiles:PS51049,SMART:SM00150,SUPERFAMILY:SSF46966
21	10192501	95	0.105081	GAMO_00067949	NA	Protein of unknown function

## Sheet: WinterSpawners - EasternGoM
Chr	WindowCentre	NumSNPs	Fst	Name	Ontology_term	Note	Dbxref
1	577501	28	0.032283	GAMO_00023229	GO:0046872	Similar to ZC3H11A: Zinc finger CCCH domain-containing protein 11A (Homo sapiens)	Coils:Coil,InterPro:IPR000571,PANTHER:PTHR15725,PANTHER:PTHR15725:SF0,ProSiteProfiles:PS50103,SMART:SM00356
1	577501	28	0.032283	GAMO_00023231	NA	Similar to ZBED1: Zinc finger BED domain-containing protein 1 (Homo sapiens)
1	4687501	264	0.028325	GAMO_00023659	GO:0005515	Similar to FLNA: Filamin-A (Homo sapiens)	Gene3D:G3DSA:2.60.40.10,InterPro:IPR001298,InterPro:IPR013783,InterPro:IPR014756,InterPro:IPR017868,InterPro:IPR028559,PANTHER:PTHR11915,PANTHER:PTHR11915:SF173,Pfam:PF00630,ProSiteProfiles:PS50194,SMART:SM00557,SUPERFAMILY:SSF81296
3	4627501	113	0.032618
3	28237501	119	0.028106	GAMO_00015450		Similar to PKD1: Polycystin-1 (Homo sapiens)	Gene3D:G3DSA:2.60.40.670,InterPro:IPR000601,InterPro:IPR002859,InterPro:IPR006228,InterPro:IPR014010,InterPro:IPR022409,PANTHER:PTHR10877,PANTHER:PTHR10877:SF118,Pfam:PF00801,Pfam:PF02010,ProSiteProfiles:PS50093,ProSiteProfiles:PS51111,SMART:SM00089,SUPERFAMILY:SSF49299,TIGRFAM:TIGR00864
3	28237501	119	0.028106	GAMO_00015453	GO:0005515,GO:0007218,GO:0016020	Similar to PKD1: Polycystin-1 (Homo sapiens)	Coils:Coil,Gene3D:G3DSA:2.60.60.20,InterPro:IPR000203,InterPro:IPR001024,InterPro:IPR008976,InterPro:IPR013122,PANTHER:PTHR10877,PANTHER:PTHR10877:SF118,Pfam:PF01477,Pfam:PF01825,Pfam:PF08016,ProSiteProfiles:PS50221,SMART:SM00303,SMART:SM00308,SUPERFAMILY:SSF49723
4	6532501	174	0.044387	GAMO_00000796	GO:0005922,GO:0007154	Similar to GJA3: Gap junction alpha-3 protein (Ovis aries)	Coils:Coil,Gene3D:G3DSA:1.20.1440.80,InterPro:IPR000500,InterPro:IPR013092,InterPro:IPR017990,InterPro:IPR019570,PANTHER:PTHR11984,PANTHER:PTHR11984:SF12,PRINTS:PR00206,Pfam:PF00029,Pfam:PF10582,ProSitePatterns:PS00407,ProSitePatterns:PS00408,SMART:SM00037,SMART:SM01089
4	6532501	174	0.044387	GAMO_00000798	GO:0005622,GO:0007165	Similar to Arhgap1: Rho GTPase-activating protein 1 (Mus musculus)	Gene3D:G3DSA:1.10.555.10,Gene3D:G3DSA:3.40.525.10,InterPro:IPR000198,InterPro:IPR001251,InterPro:IPR008936,PANTHER:PTHR23176,PANTHER:PTHR23176:SF1,Pfam:PF00620,Pfam:PF13716,ProSiteProfiles:PS50191,ProSiteProfiles:PS50238,SMART:SM00324,SUPERFAMILY:SSF48350,SUPERFAMILY:SSF52087
4	10657501	141	0.035068	GAMO_00001244	NA	Protein of unknown function
4	10657501	141	0.035068	GAMO_00001245	GO:0004672,GO:0004674,GO:0004675,GO:0004702,GO:0005024,GO:0005524,GO:0006468,GO:0007178,GO:0016020,GO:0016772	Similar to ACVR2A: Activin receptor type-2A (Gallus gallus)	Gene3D:G3DSA:1.10.510.10,Gene3D:G3DSA:2.10.60.10,Gene3D:G3DSA:3.30.200.20,InterPro:IPR000333,InterPro:IPR000472,InterPro:IPR000719,InterPro:IPR002290,InterPro:IPR008271,InterPro:IPR011009,PANTHER:PTHR23255,PANTHER:PTHR23255:SF64,PRINTS:PR00653,Pfam:PF00069,Pfam:PF01064,ProSitePatterns:PS00108,ProSiteProfiles:PS50011,SMART:SM00220,SUPERFAMILY:SSF56112,SUPERFAMILY:SSF57302
5	607501	71	0.061919	GAMO_00053523		Similar to Protein C9orf72 homolog (Rattus norvegicus)	InterPro:IPR027819,PANTHER:PTHR31855,PANTHER:PTHR31855:SF1,Pfam:PF15019
5	607501	71	0.061919	GAMO_00053525		Similar to Kiaa1109: Uncharacterized protein KIAA1109 (Mus musculus)	PANTHER:PTHR31640,PANTHER:PTHR31640:SF1
5	607501	71	0.061919	GAMO_00053526		Similar to Kiaa1109: Uncharacterized protein KIAA1109 (Mus musculus)	PANTHER:PTHR31640,PANTHER:PTHR31640:SF1
6	20482501	21	0.045267	GAMO_00042857	GO:0005515	Similar to Mag: Myelin-associated glycoprotein (Rattus norvegicus)	Gene3D:G3DSA:2.60.40.10,InterPro:IPR007110,InterPro:IPR013783,PANTHER:PTHR12035,ProSiteProfiles:PS50835,SUPERFAMILY:SSF48726
6	24877501	59	0.035418	GAMO_00043636	GO:0008270	Similar to FHL3: Four and a half LIM domains protein 3 (Bos taurus)	Gene3D:G3DSA:2.10.110.10,InterPro:IPR001781,PANTHER:PTHR24205,PANTHER:PTHR24205:SF5,Pfam:PF00412,ProSitePatterns:PS00478,ProSiteProfiles:PS50023,SMART:SM00132,SUPERFAMILY:SSF57716
6	24877501	59	0.035418	GAMO_00043640	NA	Protein of unknown function
6	24877501	59	0.035418	GAMO_00043641		Similar to rspo1: R-spondin-1 (Danio rerio)	Gene3D:G3DSA:2.10.220.10,InterPro:IPR006212,InterPro:IPR009030,PANTHER:PTHR23275,PANTHER:PTHR23275:SF33,SMART:SM00261,SUPERFAMILY:SSF57184
7	29407501	83	0.033833	GAMO_00007977	GO:0007154,GO:0016021,GO:0055085	Similar to Slc8a1: Sodium/calcium exchanger 1 (Rattus norvegicus)	Coils:Coil,InterPro:IPR003644,InterPro:IPR004837,PANTHER:PTHR11878,PANTHER:PTHR11878:SF26,Pfam:PF01699,Pfam:PF03160,SMART:SM00237,SUPERFAMILY:SSF141072
7	29407501	83	0.033833	GAMO_00007978	NA	Protein of unknown function
7	29407501	83	0.033833	GAMO_00007982	GO:0005432,GO:0006816,GO:0016020,GO:0016021,GO:0055085	Similar to Slc8a2: Sodium/calcium exchanger 2 (Mus musculus)	InterPro:IPR004836,InterPro:IPR004837,PANTHER:PTHR11878,PANTHER:PTHR11878:SF26,PRINTS:PR01259,Pfam:PF01699
8	22501	19	0.03407
8	10567501	85	0.038177	GAMO_00031633	GO:0005506,GO:0016705,GO:0020037,GO:0055114	Similar to Ptgis: Prostacyclin synthase (Mus musculus)	Gene3D:G3DSA:1.10.630.10,InterPro:IPR001128,PANTHER:PTHR24306,PANTHER:PTHR24306:SF0,Pfam:PF00067,SUPERFAMILY:SSF48264
8	10567501	85	0.038177	GAMO_00031634	GO:0004497,GO:0005506,GO:0016705,GO:0020037,GO:0055114	Similar to CYP8B1: 7-alpha-hydroxycholest-4-en-3-one 12-alpha-hydroxylase (Homo sapiens)	Gene3D:G3DSA:1.10.630.10,InterPro:IPR001128,InterPro:IPR002403,InterPro:IPR024204,PANTHER:PTHR24306,PANTHER:PTHR24306:SF0,PIRSF:PIRSF000047,PRINTS:PR00465,Pfam:PF00067,SUPERFAMILY:SSF48264
8	10567501	85	0.038177	GAMO_00031635	GO:0030246	Similar to KLRF1: Killer cell lectin-like receptor subfamily F member 1 (Homo sapiens)	Gene3D:G3DSA:3.10.100.10,InterPro:IPR001304,InterPro:IPR016186,InterPro:IPR016187,Pfam:PF00059,ProSiteProfiles:PS50041,SMART:SM00034,SUPERFAMILY:SSF56436
8	10567501	85	0.038177	GAMO_00031637	NA	Protein of unknown function
8	10567501	85	0.038177	GAMO_00031638	GO:0030246	Similar to Snaclec 7 (Echis pyramidum leakeyi)	Gene3D:G3DSA:3.10.100.10,InterPro:IPR001304,InterPro:IPR016186,InterPro:IPR016187,Pfam:PF00059,ProSiteProfiles:PS50041,SMART:SM00034,SUPERFAMILY:SSF56436
9	6457501	299	0.034333	GAMO_00044646		Protein of unknown function	PANTHER:PTHR17609,PANTHER:PTHR17609:SF1
9	6457501	299	0.034333	GAMO_00044648	GO:0004347,GO:0006094,GO:0006096	Similar to GPI: Glucose-6-phosphate isomerase (Homo sapiens)	Gene3D:G3DSA:1.10.1390.10,Gene3D:G3DSA:3.40.50.10490,Hamap:MF_00473,InterPro:IPR001672,InterPro:IPR018189,InterPro:IPR023096,PANTHER:PTHR11469,PANTHER:PTHR11469:SF5,PRINTS:PR00662,Pfam:PF00342,ProSitePatterns:PS00174,ProSitePatterns:PS00765,ProSiteProfiles:PS51463,SUPERFAMILY:SSF53697
9	6457501	299	0.034333	GAMO_00044649	GO:0008152,GO:0016491	Similar to Hsd17b2: Estradiol 17-beta-dehydrogenase 2 (Mus musculus)	Gene3D:G3DSA:3.40.50.720,InterPro:IPR002198,InterPro:IPR002347,InterPro:IPR016040,InterPro:IPR020904,PANTHER:PTHR24316,PANTHER:PTHR24316:SF35,PRINTS:PR00080,PRINTS:PR00081,Pfam:PF00106,ProSitePatterns:PS00061,SUPERFAMILY:SSF51735
9	6457501	299	0.034333	GAMO_00044650		Similar to Mphosph6: M-phase phosphoprotein 6 (Mus musculus)	InterPro:IPR019324,PANTHER:PTHR13582,Pfam:PF10175
9	6472501	329	0.061573	GAMO_00044648	GO:0004347,GO:0006094,GO:0006096	Similar to GPI: Glucose-6-phosphate isomerase (Homo sapiens)	Gene3D:G3DSA:1.10.1390.10,Gene3D:G3DSA:3.40.50.10490,Hamap:MF_00473,InterPro:IPR001672,InterPro:IPR018189,InterPro:IPR023096,PANTHER:PTHR11469,PANTHER:PTHR11469:SF5,PRINTS:PR00662,Pfam:PF00342,ProSitePatterns:PS00174,ProSitePatterns:PS00765,ProSiteProfiles:PS51463,SUPERFAMILY:SSF53697
9	6472501	329	0.061573	GAMO_00044649	GO:0008152,GO:0016491	Similar to Hsd17b2: Estradiol 17-beta-dehydrogenase 2 (Mus musculus)	Gene3D:G3DSA:3.40.50.720,InterPro:IPR002198,InterPro:IPR002347,InterPro:IPR016040,InterPro:IPR020904,PANTHER:PTHR24316,PANTHER:PTHR24316:SF35,PRINTS:PR00080,PRINTS:PR00081,Pfam:PF00106,ProSitePatterns:PS00061,SUPERFAMILY:SSF51735
9	6472501	329	0.061573	GAMO_00044650		Similar to Mphosph6: M-phase phosphoprotein 6 (Mus musculus)	InterPro:IPR019324,PANTHER:PTHR13582,Pfam:PF10175
9	6487501	269	0.05619	GAMO_00044650		Similar to Mphosph6: M-phase phosphoprotein 6 (Mus musculus)	InterPro:IPR019324,PANTHER:PTHR13582,Pfam:PF10175
9	6487501	269	0.05619	GAMO_00044652	GO:0000976,GO:0003677,GO:0003700,GO:0005634,GO:0006355,GO:0043565	Similar to dbx1a: Homeobox protein DBX1-A (Danio rerio)	Gene3D:G3DSA:1.10.10.60,InterPro:IPR000047,InterPro:IPR001356,InterPro:IPR009057,InterPro:IPR017970,InterPro:IPR020479,PANTHER:PTHR24331,PANTHER:PTHR24331:SF6,PRINTS:PR00024,PRINTS:PR00031,Pfam:PF00046,ProSitePatterns:PS00027,ProSiteProfiles:PS50071,SMART:SM00389,SUPERFAMILY:SSF46689
9	16582501	129	0.030262	GAMO_00046012	GO:0003676	Protein of unknown function	Gene3D:G3DSA:3.30.420.10,InterPro:IPR012337,SUPERFAMILY:SSF53098
9	16582501	129	0.030262	GAMO_00046016	GO:0003676	Protein of unknown function	Gene3D:G3DSA:3.30.420.10,InterPro:IPR012337,SUPERFAMILY:SSF53098
10	13162501	47	0.042351
11	26467501	13	0.02918	GAMO_00022678	GO:0005515	Similar to MUC2: Mucin-2 (Homo sapiens)	Coils:Coil,Gene3D:G3DSA:2.10.25.10,InterPro:IPR001007,InterPro:IPR001846,InterPro:IPR002919,InterPro:IPR006207,InterPro:IPR006552,InterPro:IPR014853,PANTHER:PTHR11339,PANTHER:PTHR11339:SF246,Pfam:PF00094,Pfam:PF01826,Pfam:PF08742,ProSitePatterns:PS01208,ProSiteProfiles:PS01225,ProSiteProfiles:PS50184,ProSiteProfiles:PS51233,SMART:SM00041,SMART:SM00214,SMART:SM00215,SMART:SM00216,SMART:SM00832,SUP…
15	16492501	201	0.03802	GAMO_00035501		Similar to Slf2: SMC5-SMC6 complex localization factor protein 2 (Mus musculus)	InterPro:IPR026161,PANTHER:PTHR16046,PANTHER:PTHR16046:SF9,Pfam:PF14816
15	16492501	201	0.03802	GAMO_00035504	GO:0003824,GO:0004619,GO:0006096,GO:0008152,GO:0016868	Similar to PGAM1: Phosphoglycerate mutase 1 (Gallus gallus)	Gene3D:G3DSA:3.40.50.1240,Hamap:MF_01039,InterPro:IPR001345,InterPro:IPR005952,InterPro:IPR013078,InterPro:IPR029033,PANTHER:PTHR11931,PANTHER:PTHR11931:SF10,Pfam:PF00300,ProSitePatterns:PS00175,SMART:SM00855,SUPERFAMILY:SSF53254,TIGRFAM:TIGR01258
15	16492501	201	0.03802	GAMO_00035505	GO:0016773	Similar to pi4k2a: Phosphatidylinositol 4-kinase type 2-alpha (Danio rerio)	InterPro:IPR000403,PANTHER:PTHR12865,PANTHER:PTHR12865:SF4,Pfam:PF00454,SUPERFAMILY:SSF56399
15	16492501	201	0.03802	GAMO_00035507	GO:0016020	Similar to marveld1: MARVEL domain-containing protein 1 (Danio rerio)	InterPro:IPR008253,InterPro:IPR013295,PANTHER:PTHR22776,PANTHER:PTHR22776:SF28,PRINTS:PR01884,Pfam:PF01284,ProSiteProfiles:PS51225
15	16492501	201	0.03802	GAMO_00035508	NA	Protein of unknown function
15	16492501	201	0.03802	GAMO_00035509		Similar to AVPI1: Arginine vasopressin-induced protein 1 (Homo sapiens)	InterPro:IPR020282,PANTHER:PTHR14350,Pfam:PF15063
15	17917501	33	0.035199	GAMO_00035737		Similar to NLRC3: Protein NLRC3 (Homo sapiens)	InterPro:IPR029495,PANTHER:PTHR24106,PANTHER:PTHR24106:SF58,Pfam:PF14484
15	17917501	33	0.035199	GAMO_00035738	GO:0009058,GO:0016844	Similar to apmap: Adipocyte plasma membrane-associated protein (Salmo salar)	Gene3D:G3DSA:2.120.10.30,InterPro:IPR011042,InterPro:IPR018119,PANTHER:PTHR10426,PANTHER:PTHR10426:SF26,Pfam:PF03088,SUPERFAMILY:SSF63829
16	1357501	77	0.029629	GAMO_00008411	GO:0004672,GO:0004674,GO:0005524,GO:0006468,GO:0016772	Similar to MYLK: Myosin light chain kinase%2C smooth muscle (Fragment) (Ovis aries)	Gene3D:G3DSA:1.10.510.10,Gene3D:G3DSA:2.60.40.10,Gene3D:G3DSA:3.30.200.20,InterPro:IPR000719,InterPro:IPR002290,InterPro:IPR008271,InterPro:IPR011009,InterPro:IPR013098,InterPro:IPR013783,InterPro:IPR015725,InterPro:IPR020675,PANTHER:PTHR22964,PANTHER:PTHR22964:SF44,Pfam:PF00069,Pfam:PF07679,ProSitePatterns:PS00108,ProSiteProfiles:PS50011,SMART:SM00220,SUPERFAMILY:SSF48726,SUPERFAMILY:SSF56112
16	1357501	77	0.029629	GAMO_00008413	GO:0007155,GO:0008305	Similar to ITGAV: Integrin alpha-V (Bos taurus)	Gene3D:G3DSA:1.20.5.930,Gene3D:G3DSA:2.130.10.130,Gene3D:G3DSA:2.60.40.1460,Gene3D:G3DSA:2.60.40.1510,Gene3D:G3DSA:2.60.40.1530,InterPro:IPR000413,InterPro:IPR013517,InterPro:IPR013519,InterPro:IPR013649,InterPro:IPR018184,PANTHER:PTHR23220,PANTHER:PTHR23220:SF4,PRINTS:PR01185,Pfam:PF00357,Pfam:PF01839,Pfam:PF08441,ProSitePatterns:PS00242,ProSiteProfiles:PS51470,SMART:SM00191,SUPERFAMILY:SSF69179…
16	3532501	15	0.138889
16	14602501	231	0.108161
16	14617501	200	0.120541
16	14632501	306	0.031628
17	7627501	389	0.035978	GAMO_00076410	GO:0005085,GO:0005509,GO:0005622,GO:0007264,GO:0051056	Similar to RASGRP2: RAS guanyl-releasing protein 2 (Homo sapiens)	Gene3D:G3DSA:1.10.238.10,Gene3D:G3DSA:1.10.840.10,Gene3D:G3DSA:1.20.870.10,InterPro:IPR000651,InterPro:IPR001895,InterPro:IPR002048,InterPro:IPR011992,InterPro:IPR018247,InterPro:IPR023578,PANTHER:PTHR23113,PANTHER:PTHR23113:SF16,Pfam:PF00617,Pfam:PF00618,Pfam:PF13202,ProSitePatterns:PS00018,ProSiteProfiles:PS50009,ProSiteProfiles:PS50212,ProSiteProfiles:PS50222,SMART:SM00054,SMART:SM00147,SMART:…
17	7627501	389	0.035978	GAMO_00076415	GO:0004674,GO:0005524,GO:0006468,GO:0016772	Similar to ALPK1: Alpha-protein kinase 1 (Homo sapiens)	InterPro:IPR004166,InterPro:IPR011009,PANTHER:PTHR14187,PANTHER:PTHR14187:SF30,Pfam:PF02816,ProSiteProfiles:PS51158,SMART:SM00811,SUPERFAMILY:SSF56112
17	7627501	389	0.035978	GAMO_00076418	GO:0005509,GO:0005576,GO:0007160	Similar to epd1: Ependymin-1 (Carassius auratus)	InterPro:IPR001299,PANTHER:PTHR10697,PANTHER:PTHR10697:SF5,PRINTS:PR00317,Pfam:PF00811,SMART:SM00026
18	1027501	163	0.028934
19	742501	26	0.041868
19	1477501	257	0.028071
19	15352501	162	0.030024	GAMO_00074843	GO:0016491,GO:0055114	Similar to CYB5R3: NADH-cytochrome b5 reductase 3 (Macaca fascicularis)	Gene3D:G3DSA:2.40.30.10,Gene3D:G3DSA:3.40.50.80,InterPro:IPR001433,InterPro:IPR001834,InterPro:IPR008333,InterPro:IPR017927,InterPro:IPR017938,PANTHER:PTHR19370,PANTHER:PTHR19370:SF80,PRINTS:PR00406,Pfam:PF00175,Pfam:PF00970,ProSiteProfiles:PS51384,SUPERFAMILY:SSF52343,SUPERFAMILY:SSF63380
19	15742501	22	0.028173	GAMO_00074885		Similar to NLRP12: NACHT%2C LRR and PYD domains-containing protein 12 (Homo sapiens)	Gene3D:G3DSA:3.80.10.10,InterPro:IPR003590,InterPro:IPR007111,InterPro:IPR027417,InterPro:IPR029495,PANTHER:PTHR24106,PANTHER:PTHR24106:SF58,Pfam:PF05729,Pfam:PF13516,Pfam:PF14484,ProSiteProfiles:PS50837,SMART:SM00368,SUPERFAMILY:SSF52047,SUPERFAMILY:SSF52540
20	682501	48	0.035874
20	18457501	18	0.069499	GAMO_00052438	GO:0046539	Similar to hnmt: Histamine N-methyltransferase (Tetraodon nigroviridis)	Gene3D:G3DSA:3.40.50.150,InterPro:IPR016673,InterPro:IPR029063,PANTHER:PTHR16897,PANTHER:PTHR16897:SF2,PIRSF:PIRSF016616,Pfam:PF13489,ProSiteProfiles:PS51597,SUPERFAMILY:SSF53335
20	18457501	18	0.069499	GAMO_00052440		Similar to NLRC3: Protein NLRC3 (Homo sapiens)	Coils:Coil,Gene3D:G3DSA:3.80.10.10,InterPro:IPR001870,InterPro:IPR003590,InterPro:IPR003879,InterPro:IPR006574,InterPro:IPR007111,InterPro:IPR008985,InterPro:IPR027417,InterPro:IPR029495,PANTHER:PTHR24106,PANTHER:PTHR24106:SF58,PRINTS:PR01407,Pfam:PF05729,Pfam:PF13516,Pfam:PF13765,Pfam:PF14484,ProSiteProfiles:PS50188,ProSiteProfiles:PS50837,SMART:SM00368,SMART:SM00589,SUPERFAMILY:SSF49899,SUPERFA…
21	517501	44	0.033936
21	8212501	279	0.028597	GAMO_00067702	GO:0003677,GO:0003700,GO:0003707,GO:0005496,GO:0005634,GO:0006355,GO:0008270,GO:0030284,GO:0030520,GO:0043401,GO:0043565	Similar to esr2: Estrogen receptor beta (Sparus aurata)	Gene3D:G3DSA:1.10.565.10,Gene3D:G3DSA:3.30.50.10,InterPro:IPR000536,InterPro:IPR001628,InterPro:IPR001723,InterPro:IPR008946,InterPro:IPR013088,InterPro:IPR021064,InterPro:IPR024178,InterPro:IPR028355,PANTHER:PTHR24084,PANTHER:PTHR24084:SF1,PIRSF:PIRSF002527,PIRSF:PIRSF500102,PRINTS:PR00047,PRINTS:PR00398,Pfam:PF00104,Pfam:PF00105,Pfam:PF12497,ProSitePatterns:PS00031,ProSiteProfiles:PS51030,SMART…
23	9307501	197	0.028075	GAMO_00061614	GO:0005515,GO:0005524,GO:0005694,GO:0051276	Similar to SMCHD1: Structural maintenance of chromosomes flexible hinge domain-containing protein 1 (Homo sapiens)	Coils:Coil,Gene3D:G3DSA:3.30.565.10,InterPro:IPR003594,InterPro:IPR010935,PANTHER:PTHR22640,PANTHER:PTHR22640:SF2,Pfam:PF06470,Pfam:PF13589,SMART:SM00968,SUPERFAMILY:SSF55874,SUPERFAMILY:SSF75553
23	9307501	197	0.028075	GAMO_00061618	GO:0003676,GO:0006139,GO:0008168,GO:0032259	Similar to METTL4: Methyltransferase-like protein 4 (Homo sapiens)	Gene3D:G3DSA:3.40.50.150,InterPro:IPR002052,InterPro:IPR007757,InterPro:IPR029063,PANTHER:PTHR14475,PANTHER:PTHR14475:SF2,Pfam:PF05063,ProSitePatterns:PS00092,ProSiteProfiles:PS51143
23	13912501	468	0.030492

## Sheet: GeorgesBank - CoxLedge
Chr	WindowCentre	NumSNPs	Fst	Name	Ontology_term	Note	Dbxref
2	367501	51	0.049735	GAMO_00057010	GO:0005515	Similar to Gps1: COP9 signalosome complex subunit 1 (Mus musculus)	Coils:Coil,Gene3D:G3DSA:1.10.10.10,InterPro:IPR000717,InterPro:IPR011991,InterPro:IPR019585,PANTHER:PTHR14145,PANTHER:PTHR14145:SF2,Pfam:PF01399,Pfam:PF10602,SMART:SM00088,SUPERFAMILY:SSF46785
3	19612501	85	0.06251	GAMO_00014163	GO:0005525	Similar to GIMAP7: GTPase IMAP family member 7 (Homo sapiens)	Coils:Coil,Gene3D:G3DSA:3.40.50.300,InterPro:IPR006703,InterPro:IPR027417,PANTHER:PTHR10903,PANTHER:PTHR10903:SF29,Pfam:PF04548,SUPERFAMILY:SSF52540
3	20977501	35	0.057541
4	10867501	24	0.055197
4	16402501	15	0.046127
6	1342501	8	0.050952	GAMO_00040619	GO:0008375,GO:0016020	Similar to gcnt4: Beta-1%2C3-galactosyl-O-glycosyl-glycoprotein beta-1%2C6-N-acetylglucosaminyltransferase 4 (Danio rerio)	InterPro:IPR003406,PANTHER:PTHR19297,PANTHER:PTHR19297:SF7,Pfam:PF02485
6	3007501	12	0.039136
6	13987501	25	0.05499	GAMO_00042138		Protein of unknown function	InterPro:IPR011021,InterPro:IPR014756,PANTHER:PTHR11188,PANTHER:PTHR11188:SF44,Pfam:PF00339,SUPERFAMILY:SSF81296
7	1372501	14	0.045851
7	29167501	49	0.040141	GAMO_00007926	GO:0005515	Similar to Smg6: Telomerase-binding protein EST1A (Mus musculus)	Coils:Coil,Gene3D:G3DSA:1.25.40.10,Gene3D:G3DSA:3.40.50.1010,InterPro:IPR002716,InterPro:IPR011990,InterPro:IPR018834,InterPro:IPR019458,InterPro:IPR029060,PANTHER:PTHR13548,PANTHER:PTHR13548:SF1,Pfam:PF10373,Pfam:PF10374,Pfam:PF13638,SMART:SM00670,SUPERFAMILY:SSF48452,SUPERFAMILY:SSF88723
7	29167501	49	0.040141	GAMO_00007934	GO:0004672,GO:0004674,GO:0005524,GO:0006468,GO:0016772	Similar to taok1-a: Serine/threonine-protein kinase TAO1-A (Xenopus laevis)	Gene3D:G3DSA:1.10.510.10,InterPro:IPR000719,InterPro:IPR002290,InterPro:IPR008271,InterPro:IPR011009,PANTHER:PTHR24361,PANTHER:PTHR24361:SF189,Pfam:PF00069,ProSitePatterns:PS00108,ProSiteProfiles:PS50011,SMART:SM00220,SUPERFAMILY:SSF56112
8	1087501	25	0.086573
8	2167501	26	0.048579	GAMO_00030589	GO:0004869,GO:0005615	Similar to AHSG: Alpha-2-HS-glycoprotein (Bos taurus)	Gene3D:G3DSA:3.10.450.10,InterPro:IPR000010,InterPro:IPR001363,InterPro:IPR025760,PANTHER:PTHR13814,PANTHER:PTHR13814:SF6,Pfam:PF00031,ProSitePatterns:PS01255,ProSiteProfiles:PS51529,SMART:SM00043,SUPERFAMILY:SSF54403
8	2167501	26	0.048579	GAMO_00030590	GO:0006508,GO:0008234	Similar to SENP5: Sentrin-specific protease 5 (Macaca fascicularis)	Gene3D:G3DSA:3.30.310.130,InterPro:IPR003653,PANTHER:PTHR12606,PANTHER:PTHR12606:SF10,Pfam:PF02902,ProSiteProfiles:PS50600,SUPERFAMILY:SSF54001
8	2317501	53	0.062934	GAMO_00030600		Similar to NLRC3: Protein NLRC3 (Homo sapiens)	Coils:Coil,Gene3D:G3DSA:3.80.10.10,InterPro:IPR003590,InterPro:IPR006574,InterPro:IPR008985,InterPro:IPR029495,PANTHER:PTHR24106,PANTHER:PTHR24106:SF58,Pfam:PF05729,Pfam:PF13516,Pfam:PF13765,Pfam:PF14484,SMART:SM00368,SMART:SM00589,SUPERFAMILY:SSF49899,SUPERFAMILY:SSF52047
8	2317501	53	0.062934	GAMO_00030604	NA	Similar to HSPB1: Heat shock protein beta-1 (Homo sapiens)
8	2317501	53	0.062934	GAMO_00030605		Similar to HSPB8: Heat shock protein beta-8 (Pongo abelii)	Gene3D:G3DSA:2.60.40.790,InterPro:IPR001436,InterPro:IPR002068,InterPro:IPR008978,PANTHER:PTHR11527,PANTHER:PTHR11527:SF27,PRINTS:PR00299,Pfam:PF00011,ProSiteProfiles:PS01031,SUPERFAMILY:SSF49764
8	2332501	117	0.055199	GAMO_00030604	NA	Similar to HSPB1: Heat shock protein beta-1 (Homo sapiens)
8	2332501	117	0.055199	GAMO_00030605		Similar to HSPB8: Heat shock protein beta-8 (Pongo abelii)	Gene3D:G3DSA:2.60.40.790,InterPro:IPR001436,InterPro:IPR002068,InterPro:IPR008978,PANTHER:PTHR11527,PANTHER:PTHR11527:SF27,PRINTS:PR00299,Pfam:PF00011,ProSiteProfiles:PS01031,SUPERFAMILY:SSF49764
8	2452501	10	0.038307
8	2512501	71	0.0393
8	3682501	7	0.061063	GAMO_00030678	GO:0005488,GO:0005515,GO:0016772,GO:0016773,GO:0046854,GO:0048015	Similar to PIK3CA: Phosphatidylinositol 4%2C5-bisphosphate 3-kinase catalytic subunit alpha isoform (Bos taurus)	Gene3D:G3DSA:1.25.40.70,Gene3D:G3DSA:2.60.40.150,Gene3D:G3DSA:3.10.20.90,Gene3D:G3DSA:3.30.1010.10,InterPro:IPR000008,InterPro:IPR000341,InterPro:IPR000403,InterPro:IPR001263,InterPro:IPR002420,InterPro:IPR003113,InterPro:IPR011009,InterPro:IPR015433,InterPro:IPR016024,InterPro:IPR029071,PANTHER:PTHR10048,PANTHER:PTHR10048:SF54,Pfam:PF00454,Pfam:PF00613,Pfam:PF00792,Pfam:PF00794,Pfam:PF02192,ProS…
8	3727501	13	0.041946	GAMO_00030681	GO:0005515	Similar to tbl1xr1-b: F-box-like/WD repeat-containing protein TBL1XR1-B (Xenopus laevis)	Gene3D:G3DSA:2.130.10.10,InterPro:IPR001680,InterPro:IPR006594,InterPro:IPR013720,InterPro:IPR015943,InterPro:IPR017986,InterPro:IPR019775,InterPro:IPR020472,PANTHER:PTHR22846,PANTHER:PTHR22846:SF38,PRINTS:PR00320,Pfam:PF00400,Pfam:PF08513,ProSitePatterns:PS00678,ProSiteProfiles:PS50082,ProSiteProfiles:PS50294,ProSiteProfiles:PS50896,SMART:SM00320,SMART:SM00667,SUPERFAMILY:SSF50978
8	12787501	31	0.041107	GAMO_00031956	GO:0005525,GO:0016020,GO:0016817	Similar to IRGC: Interferon-inducible GTPase 5 (Homo sapiens)	Gene3D:G3DSA:3.40.50.300,InterPro:IPR007743,InterPro:IPR027417,PANTHER:PTHR32341,PANTHER:PTHR32341:SF10,Pfam:PF05049,SUPERFAMILY:SSF52540
11	1267501	20	0.039265
11	6772501	126	0.041841
11	22942501	19	0.045477	GAMO_00022081	GO:0003824,GO:0004252,GO:0006508	Similar to Gzma: Granzyme A (Mus musculus)	Gene3D:G3DSA:2.40.10.10,InterPro:IPR001254,InterPro:IPR001314,InterPro:IPR009003,InterPro:IPR018114,PANTHER:PTHR24251,PANTHER:PTHR24251:SF17,PRINTS:PR00722,Pfam:PF00089,ProSitePatterns:PS00134,ProSitePatterns:PS00135,ProSiteProfiles:PS50240,SMART:SM00020,SUPERFAMILY:SSF50494
11	22942501	19	0.045477	GAMO_00022082	GO:0003824,GO:0004252,GO:0006508	Similar to GZMK: Granzyme K (Homo sapiens)	Gene3D:G3DSA:2.40.10.10,InterPro:IPR001254,InterPro:IPR001314,InterPro:IPR009003,InterPro:IPR018114,PANTHER:PTHR24272,PRINTS:PR00722,Pfam:PF00089,ProSitePatterns:PS00134,ProSitePatterns:PS00135,ProSiteProfiles:PS50240,SMART:SM00020,SUPERFAMILY:SSF50494
14	12487501	130	0.047938	GAMO_00017287		Similar to MUC5AC: Mucin-5AC (Homo sapiens)	InterPro:IPR006207,InterPro:IPR006208,PANTHER:PTHR11339,PANTHER:PTHR11339:SF265,Pfam:PF00007,ProSitePatterns:PS01185,ProSiteProfiles:PS01225,SMART:SM00041
14	12487501	130	0.047938	GAMO_00017288		Similar to MUC5B: Mucin-5B (Homo sapiens)	Gene3D:G3DSA:2.10.25.10,InterPro:IPR001846,InterPro:IPR002919,InterPro:IPR006552,InterPro:IPR014853,PANTHER:PTHR11339,PANTHER:PTHR11339:SF237,Pfam:PF00094,Pfam:PF01826,Pfam:PF08742,ProSiteProfiles:PS51233,SMART:SM00215,SMART:SM00216,SMART:SM00832,SUPERFAMILY:SSF57567
15	1492501	18	0.042476
15	1537501	19	0.038194
16	3217501	8	0.056005
16	5032501	22	0.070185	GAMO_00008710	GO:0005515	Similar to Crk: Adapter molecule crk (Rattus norvegicus)	Gene3D:G3DSA:2.30.30.40,InterPro:IPR001452,InterPro:IPR011511,PANTHER:PTHR19969,PANTHER:PTHR19969:SF8,Pfam:PF07653,SUPERFAMILY:SSF50044
16	5107501	13	0.070318	GAMO_00008716	NA	Protein of unknown function
16	30997501	94	0.041934	GAMO_00011986	GO:0005525,GO:0007165,GO:0007264,GO:0015031	Similar to Arhgap35: Rho GTPase-activating protein 35 (Mus musculus)	Coils:Coil,Gene3D:G3DSA:1.10.555.10,Gene3D:G3DSA:3.40.50.300,InterPro:IPR000198,InterPro:IPR001806,InterPro:IPR002713,InterPro:IPR003579,InterPro:IPR027417,PANTHER:PTHR23178,PANTHER:PTHR23178:SF26,PRINTS:PR00449,Pfam:PF00071,Pfam:PF01846,ProSiteProfiles:PS51676,SMART:SM00175,SMART:SM00441,SUPERFAMILY:SSF52540
17	2917501	71	0.078803	GAMO_00075846		Similar to EEPD1: Endonuclease/exonuclease/phosphatase family domain-containing protein 1 (Bos taurus)	Gene3D:G3DSA:1.10.150.280,InterPro:IPR010994,PANTHER:PTHR21180,PANTHER:PTHR21180:SF32,Pfam:PF12836,SUPERFAMILY:SSF47781
17	3307501	17	0.045827
18	5467501	26	0.098493	GAMO_00064062		Similar to Nlrc3: Protein NLRC3 (Mus musculus)	Gene3D:G3DSA:3.80.10.10,InterPro:IPR003590,InterPro:IPR007111,InterPro:IPR029495,PANTHER:PTHR24106,PANTHER:PTHR24106:SF58,Pfam:PF05729,Pfam:PF14484,ProSiteProfiles:PS50837,SMART:SM00368,SUPERFAMILY:SSF52047
19	2017501	128	0.04741	GAMO_00073142	GO:0005515	Similar to Loxhd1: Lipoxygenase homology domain-containing protein 1 (Mus musculus)	Gene3D:G3DSA:2.60.60.20,InterPro:IPR001024,InterPro:IPR008976,PANTHER:PTHR10877,PANTHER:PTHR10877:SF110,Pfam:PF01477,ProSiteProfiles:PS50095,SMART:SM00308,SUPERFAMILY:SSF49723
19	2017501	128	0.04741	GAMO_00073146	GO:0005515	Similar to Loxhd1: Lipoxygenase homology domain-containing protein 1 (Mus musculus)	Gene3D:G3DSA:2.60.60.20,InterPro:IPR001024,InterPro:IPR008976,PANTHER:PTHR10877,PANTHER:PTHR10877:SF110,Pfam:PF01477,ProSiteProfiles:PS50095,SMART:SM00308,SUPERFAMILY:SSF49723
19	2092501	4	0.10683
20	1537501	108	0.049446	GAMO_00050582	NA	Protein of unknown function
20	1537501	108	0.049446	GAMO_00050585	GO:0004725,GO:0006470,GO:0016311,GO:0016791	Similar to PTPRN: Receptor-type tyrosine-protein phosphatase-like N (Homo sapiens)	Gene3D:G3DSA:3.90.190.10,InterPro:IPR000242,InterPro:IPR000387,InterPro:IPR003595,InterPro:IPR016130,InterPro:IPR021613,InterPro:IPR029021,PANTHER:PTHR19134,PANTHER:PTHR19134:SF2,PRINTS:PR00700,Pfam:PF00102,Pfam:PF11548,ProSitePatterns:PS00383,ProSiteProfiles:PS50055,ProSiteProfiles:PS50056,SMART:SM00194,SMART:SM00404,SUPERFAMILY:SSF52799
20	20782501	31	0.085031	GAMO_00052804		Protein of unknown function	Coils:Coil,Gene3D:G3DSA:2.40.50.140,InterPro:IPR012340,SUPERFAMILY:SSF50249
23	82501	26	0.05733	GAMO_00060502	GO:0005216,GO:0005245,GO:0005891,GO:0006811,GO:0016020,GO:0055085,GO:0070588	Similar to Dihydropyridine-sensitive L-type skeletal muscle calcium channel subunit alpha-1 (Cyprinus carpio)	Gene3D:G3DSA:1.20.120.350,InterPro:IPR002077,InterPro:IPR005821,InterPro:IPR014873,InterPro:IPR027359,PANTHER:PTHR10037,PANTHER:PTHR10037:SF190,PRINTS:PR00167,Pfam:PF00520,Pfam:PF08763,SMART:SM01062,SUPERFAMILY:SSF81324
